# Supplementary material for: The impact of driving pressure on postoperative pulmonary complication in patients with different respiratory spirometry
Source: Sci Rep. 2022 Dec 3;12:20875. doi: 10.1038/s41598-022-24627-2 (PMC9719554; doi:10.1038/s41598-022-24627-2)
Supplement: Supplementary file 1 — Supplementary Information. [file 41598_2022_24627_MOESM1_ESM.xlsx]

## Sheet: Data_set
Number	수술명	Inclusion	Group_g2	PPC	PPC_RI	PPC_RF	PPC_PE	PPC_ATE	PPCno	AGE	SEX	BMI	Hb	Albumin	Creatinine	NLR	Asa_g2	B_ECG_g2	smoking_g2	Severity_g3	DM_g2	HTN_g2	CHF_g2	Malignancy_g2	Ch_lung_dz_g2	Infection_g2	Inters_lung_dz_g2	OP_g6_Inc	LMA_g2	Volatile_g4	Rocu_g3	Static_C	Driving_P	B_TV_IBW_8	PEEP_5	Crystalloid_kg_hr	Colloid_g2	RBC_g2	EBL	MBP_60_g2	Hypothermia_35.5_g2	HypoT_36	Sugammadex_g2	Anesthetic_time	OpenABD_g2	op_type2_g2
564	Other cranial nerve decompression	1	1	1	1	1	1	1	0	65	2	28.6	12.5	4.6	0.62	2.47706	1	1	0	0	1	1	0	1	0	0	0	3	1	4	2	43.7143	8	1	1	5.08475	2	1	300	1	2	1	1	177	0	2
689	Other excision or destruction of lesion or tissue of brain	1	1	1	1	1	1	1	0	84	2	22.1	14.2	4	0.47	6.62787	1	1	0	0	1	2	0	1	0	0	0	3	1	1	1	42.75	10	1	1	9.35505	2	1	100	1	2	1	1	236	0	2
619	Nonexcisional debridement of wound, infection, or burn	1	1	1	1	1	1	1	0	60	1	22.5	13.3	4.3	0.89	2.80101	0	1	1	0	1	1	0	2	0	0	0	5	1	1	1	68	9.5	2	1	6.64811	2	2	800	1	2	1	1	588	0	2
545	Tympanoplasty, type I	1	1	1	1	1	1	1	0	71	2	25	12.7	4.8	0.87	1.39095	1	1	0	0	1	2	0	2	0	0	0	4	1	1	1	46.3636	12	2	1	5.69656	1	1	200	1	1	1	1	185	0	2
591	Endoscopic partial excision of pituitary gland, transsphenoidal apprach	1	1	1	1	1	1	1	0	67	1	27.1	15.2	3.9	0.81	1.44056	1	1	0	0	1	1	0	2	0	0	0	3	1	4	2	60.75	9	1	1	9.58091	2	1	500	1	2	1	1	182	0	2
657	Left hemicolectomy	1	1	1	1	1	1	1	0	56	2	25.7	13.1	4.3	0.7	1.83242	1	1	0	0	1	1	0	2	0	0	0	1	1	1	1	55	9	2	1	6.53401	1	1	100	1	2	1	1	195	1	1
743	Other excision or destruction of lesion or tissue of brain	1	1	1	1	1	1	1	0	69	2	24.2	15.1	4.8	0.73	4.83168	1	1	0	0	1	1	0	1	0	0	0	3	1	4	2	34.2	9.5	1	1	6.79492	2	1	750	1	2	1	1	423	0	2
466	Endoscopic excision of intervertebral disc	1	1	1	1	1	1	1	0	62	1	21.8	15.4	4.8	1.01	1.8729	1	1	1	0	1	1	0	1	0	0	0	5	1	3	1	59	8	1	2	16.3209	2	1	300	1	2	1	1	113	0	2
572	Other anterior resection of rectum	1	1	1	1	1	1	1	0	78	2	23.9	12.2	3.6	0.45	2.3526	1	2	0	0	2	2	0	2	0	0	0	1	1	1	1	22.1667	16.5	2	1	3.19731	2	1	100	1	1	1	2	303	0	2
356	Other excision of parotid gland	1	1	1	1	1	1	1	0	53	2	21.2	14.1	4.6	0.74	2.03018	0	1	0	0	1	1	0	2	0	0	0	4	1	1	1	32.0769	14	1	1	15.2078	2	1	400	1	2	1	1	163	0	2
694	Other repair and plastic operations on spinal cord structures	1	1	1	1	1	1	1	0	67	2	23.8	12.2	3.9	0.56	4.59875	1	1	0	0	1	1	0	1	0	0	0	5	1	4	1	31.5	11	1	1	6.00642	2	1	200	1	1	0	1	307	0	2
377	Endoscopic partial excision of pituitary gland, transsphenoidal apprach	1	1	1	1	1	1	1	0	73	2	27.8	11.3	4.1	0.63	0.916541	1	1	0	0	1	1	0	1	0	0	0	3	1	4	1	43.3846	17.5	2	1	6.29063	1	1	150	1	2	1	1	266	0	2
546	Other cranial nerve decompression	1	1	1	1	1	1	1	0	66	2	23.3	13.4	4.5	0.87	0.971437	1	1	0	0	1	1	0	1	0	0	0	3	1	4	1	25.7857	14.5	1	1	17.1117	2	1	150	1	1	1	1	133	0	2
684	Other repair of urinary stress incontinence	1	1	1	1	1	1	1	0	66	2	22.5	12.9	4.3	0.67	3.32203	1	1	0	0	1	1	0	2	0	0	0	5	2	3	1	27.6154	8.5	2	1	4.54575	1	1	50	1	1	0	1	87	0	2
757	Partial hepatectomy	1	1	1	1	1	1	1	0	52	1	21.3	16.4	5	0.84	1.91037	1	1	0	0	1	1	0	2	0	0	0	1	1	2	2	62.375	7.5	1	2	6.55342	1	1	300	1	1	0	1	153	1	1
407	Other exploration and decompression of spinal canal	1	1	1	1	1	1	1	0	66	2	26.6	14.2	4.7	0.66	1.24321	0	1	0	0	2	2	0	1	0	0	0	5	1	1	1	49.1667	9.5	2	1	3.90963	2	1	800	1	1	0	1	282	0	2
720	Partial ossicle replacement prosthesis	1	1	1	1	1	1	1	0	57	2	27.3	11.5	4	0.83	1.11458	0	1	0	0	1	1	0	1	0	0	0	5	1	1	1	45.1	11	2	1	4.4655	1	1	20	2	2	1	1	173	0	2
692	Excision or destruction of lesion of spinal cord or spinal meninges	1	1	1	1	1	1	1	0	67	2	25	11.1	3.1	0.6	17.5	1	1	0	0	1	1	0	1	0	0	0	5	1	4	1	40.5714	8	1	1	9.43283	2	2	300	2	2	1	1	283	0	2
570	Other anterior resection of rectum	1	1	1	1	1	1	1	0	57	1	24.4	11.9	3.7	0.89	2.29795	1	1	0	0	1	2	0	1	0	0	0	1	1	1	1	73.7143	8.5	1	1	4.52141	2	1	30	1	1	1	1	153	0	2
486	Nephroureterectomy	1	1	1	1	1	1	1	0	59	2	25.7	13.3	4.9	0.77	2.14096	0	1	0	0	1	1	0	1	0	0	0	5	1	1	1	51.1	10.5	2	1	2.34705	1	1	10	2	1	0	1	418	0	2
379	Implantation of artificial urinary sphincter [AUS]	1	1	1	1	1	1	1	0	75	1	27.3	14.6	4.2	1.01	2.4216	1	1	1	0	1	2	1	1	0	0	0	5	1	1	1	72.4444	10	2	1	4.51076	1	1	50	1	2	1	1	131	0	2
675	Radical neck dissection, unilateral	1	1	1	1	1	1	1	0	61	2	17.7	14.5	4.6	0.81	2.66368	0	1	0	0	1	1	0	2	0	0	0	4	1	1	1	38.7	10	2	1	6.66001	1	1	50	1	1	0	1	84	0	2
686	Endoscopic other excision or destruction of lesion or tissue ot brain	1	1	1	1	1	1	1	0	63	2	30	11	4	0.93	2.03754	0	1	0	0	1	1	0	1	0	0	0	5	1	3	1	32.6667	12	2	1	2.49501	1	1	50	1	2	1	1	240	0	2
392	Other exploration and decompression of spinal canal	1	1	1	1	1	1	1	0	64	1	22.3	15.1	4.7	1.4	1.93867	1	1	1	0	1	1	0	1	0	0	0	5	1	1	1	61.4286	9.5	1	1	1.83663	1	1	50	1	2	1	1	174	0	2
485	Other excision or destruction of lesion or tissue of brain	1	1	1	1	1	1	1	0	63	2	21.2	14	4.3	0.76	1.14976	1	1	0	0	1	1	0	2	1	0	0	3	1	4	1	28.3529	15.5	2	1	3.88727	1	1	20	1	1	0	1	189	0	2
580	Lumbar and lumbosacral fusion, lateral transverse process technique	1	1	1	1	1	1	1	0	66	2	32.5	14	4.5	0.76	1.81076	0	1	0	0	1	1	0	1	0	0	0	5	1	4	1	54.125	10	2	1	5.00211	2	1	400	1	2	1	1	703	0	2
503	Local excision of lesion of breast	1	1	1	1	1	1	1	0	56	2	23	12.5	3.8	0.71	1.55224	1	1	0	0	1	1	0	1	0	0	0	5	1	2	3	39.7692	15.5	2	1	24.3235	1	1	200	1	1	1	1	138	0	2
369	Laparoscopic cholecystectomy	1	1	1	1	1	1	1	0	56	2	20.6	14	4.3	0.6	1.18245	1	1	0	0	1	1	0	2	1	1	0	2	1	4	2	39.2222	10	1	1	16.2137	2	1	100	1	1	1	1	63	0	2
481	Total ankle replacement	1	1	1	1	1	1	1	0	78	1	27.6	13.6	4.5	1.24	2.28448	1	1	0	0	1	2	0	1	1	0	1	5	1	4	1	62.5	8	2	1	15.4272	1	1	1000	1	2	1	1	158	0	2
484	Other excision or destruction of lesion or tissue of larynx with laser	1	1	1	1	1	1	1	0	72	2	32.2	11.4	4.2	0.7	1.04096	1	1	0	0	1	1	0	2	0	0	0	4	1	4	1	42.8182	11	2	1	33.0717	2	1	300	1	2	1	1	62	0	2
577	Other cranial nerve decompression	1	1	1	1	1	1	1	0	63	2	24.3	14	4.9	0.79	1.17955	1	1	0	0	1	1	0	1	0	0	0	3	1	4	1	30.1667	12.5	2	1	5.57863	2	1	200	1	2	1	1	146	0	2
744	Partial hepatectomy	1	1	1	1	1	1	1	0	54	1	24.1	14.9	4.6	0.98	1.51385	1	1	1	0	1	1	0	1	0	0	0	1	1	2	2	55.6667	6.5	1	2	4.54966	1	1	200	1	2	1	1	233	1	1
543	Other anterior resection of rectum	1	1	1	1	1	1	1	0	37	2	27.4	11.3	4.6	0.67	9.20588	0	1	0	0	1	1	0	1	0	0	0	1	1	4	2	24.1176	16	1	1	6.61376	2	1	150	1	1	0	1	168	0	2
529	Other partial ostectomy, other	1	1	1	1	1	1	1	0	59	2	23.2	11.1	2.9	0.51	4.57114	1	1	0	0	1	1	0	1	1	0	0	4	1	3	1	44.4444	9.5	2	1	2.81183	1	1	200	2	2	1	1	733	1	1
761	Other excision or destruction of lesion or tissue of brain	1	1	1	1	1	1	1	0	67	2	28.9	14.7	4.6	0.71	2.56399	1	1	0	0	1	1	0	2	0	0	0	3	1	4	1	47.8	10	2	1	6.70574	1	1	150	2	1	1	1	319	0	2
664	Complete thyroidectomy	1	1	1	1	1	1	1	0	57	2	20.2	13.1	4.5	0.72	1.92894	1	1	0	0	1	1	0	2	0	0	0	4	1	4	1	61.4286	8.5	2	2	5.40451	1	1	50	1	1	0	1	114	0	2
732	Lobectomy of liver	1	1	1	1	1	1	1	0	61	1	29.7	15.8	4.9	1.02	1.10285	1	1	0	0	1	1	0	2	0	0	0	1	1	3	2	52.4545	10.5	2	1	5.43908	1	1	200	1	2	1	1	316	1	1
542	Other cranial nerve decompression	1	1	1	1	1	1	1	0	65	2	22.1	14.2	4.6	0.74	1.01633	1	1	0	0	1	1	0	2	0	0	0	3	1	1	1	54.25	11.5	2	1	2.51135	2	1	50	1	2	1	2	178	0	2
681	Total knee replacement	1	1	1	1	1	1	1	0	75	2	32	13.4	4.1	0.71	1.46871	1	1	0	0	1	2	0	2	0	0	0	5	2	1	1	29.9167	13	2	1	7.9536	1	1	100	1	1	1	1	142	0	2
433	Closed [endoscopic] biopsy of larynx	1	1	1	1	1	1	1	0	60	1	23.6	15	4.7	0.9	1.25946	1	1	1	0	1	1	0	1	0	0	0	4	1	1	1	44.1	11	1	1	19.7333	1	1	30	1	1	1	1	90	0	2
446	Lumbar and lumbosacral fusion, posterior technique	1	1	1	1	1	1	1	0	63	1	23.6	14.1	4.5	0.93	1.22952	0	1	1	0	1	1	0	1	0	0	0	5	1	3	1	57.5	8.5	1	1	3.00959	1	1	50	1	1	1	1	389	0	2
460	Replacement of ventricular shunt	1	1	1	1	1	1	1	0	66	2	24.3	13.4	4.5	0.66	1.2177	1	1	0	0	1	1	0	2	0	0	0	3	1	3	1	45.3333	12	2	1	21.9415	1	1	300	1	1	1	1	80	0	2
483	Right hemicolectomy	1	1	1	1	1	1	1	0	57	2	26.5	12.3	4.7	0.59	4.07288	0	1	0	0	1	1	0	1	0	0	0	1	1	4	1	47.375	8.5	1	1	2.74605	1	1	50	1	1	0	1	192	0	2
489	Radical prostatectomy, Robotic Surgery	1	1	1	1	1	1	1	0	60	1	18.5	14.4	5.1	1.05	1.86513	0	1	1	0	1	1	0	1	0	0	0	5	1	4	1	26.7857	13.5	1	1	1.91736	1	1	50	1	1	1	1	366	0	2
696	Total abdominal hysterectomy	1	1	1	1	1	1	1	0	72	2	22	11.4	4	0.82	2.70776	0	1	0	0	1	1	0	2	0	0	0	5	1	4	1	40.2	10.5	2	1	5.52079	1	1	150	1	1	0	1	143	0	2
617	Partial gastrectomy with anastomosis to duodenum	1	1	1	1	1	1	1	0	74	2	22.5	10.5	3.1	0.54	2.58054	0	1	1	0	1	1	0	1	0	0	0	1	1	1	1	54.1667	6.5	1	1	5.95078	1	1	100	1	1	1	1	163	1	1
402	Other exploration and decompression of spinal canal	1	1	1	1	1	1	1	0	65	2	23.7	14	4.2	0.66	1.37056	1	1	0	0	1	1	0	1	0	0	0	5	1	1	1	33.2857	12	2	1	4.12878	1	1	60	1	1	0	2	313	0	2
490	Excision of intervertebral disc	1	1	1	1	1	1	1	0	73	1	25.7	14.5	4.7	0.87	1.52368	0	1	0	0	2	2	0	1	0	0	0	5	1	1	1	29.4167	13.5	1	1	0.416441	1	1	10	1	1	1	2	222	0	2
737	Partial gastrectomy with anastomosis to duodenum	1	1	1	1	1	1	1	0	80	1	20.2	14.5	4	0.88	3.47978	1	2	1	0	1	1	0	2	0	0	0	1	1	1	1	49.2222	9	2	1	10.7831	1	1	200	2	2	1	2	164	1	1
519	Repair of indirect inguinal hernia with graft or prosthesis	1	1	1	1	1	1	1	0	71	1	21.8	15.2	4.2	1.09	2.99579	0	1	1	0	1	2	0	1	0	0	0	1	1	3	1	57.25	8.5	1	1	25.1878	1	1	200	1	1	1	2	73	0	2
687	Other exploration and decompression of spinal canal	1	1	1	1	1	1	1	0	61	2	25.1	12.9	4.5	0.63	1.72429	1	1	0	0	1	2	0	2	0	0	0	5	1	1	2	44	8.5	1	1	5.13413	1	1	70	1	1	0	1	212	0	2
611	Other unilateral subcutaneous mammectomy	1	1	1	1	1	1	1	0	39	2	32.3	14.9	4.8	0.66	3.97822	1	1	0	0	1	1	0	1	0	0	0	5	1	3	1	49	8.5	1	1	6.37959	2	1	200	2	1	1	1	715	0	2
626	Excision of lesion or tissue of cerebral meninges	1	1	1	1	1	1	1	0	74	2	22.6	12.8	4.5	0.63	0.867243	1	1	0	0	2	2	0	2	0	0	0	3	1	3	1	40.2	10	2	1	7.31707	2	1	250	1	1	1	1	250	0	2
618	Nephroureterectomy	1	1	1	1	1	1	1	0	59	1	25.3	11.7	5.2	2.14	2.31148	0	1	1	0	1	2	0	1	0	0	0	5	1	3	3	34.6667	9	1	1	5.34186	1	1	300	1	2	1	1	463	0	2
359	Lumbar and lumbosacral fusion, lateral transverse process technique	1	1	1	1	1	1	1	0	72	1	25	14.3	4.7	0.93	1.81343	0	1	1	0	1	1	0	2	0	0	0	3	1	4	2	55.6667	11.5	1	1	3.11676	2	1	150	1	1	1	1	388	0	2
632	Partial gastrectomy with anastomosis to duodenum	1	1	1	1	1	1	1	0	73	1	22.6	9.6	3	1.23	2.85846	0	1	0	0	2	2	0	1	0	0	0	1	1	3	1	57.625	8	1	1	6.44444	1	2	300	1	1	1	1	225	1	1
685	Right hemicolectomy	1	1	1	1	1	1	1	0	53	2	21.9	12.6	4.8	0.69	1.48675	1	1	0	0	2	1	0	2	0	0	0	1	1	1	1	48.125	7.5	1	1	6.78324	1	1	50	2	2	1	1	124	0	2
724	Partial gastrectomy with anastomosis to duodenum	1	1	1	1	1	1	1	0	74	1	27.4	14	4.1	0.91	2.94369	0	1	0	0	1	1	0	2	0	0	0	1	1	3	1	78.1667	7.5	1	1	5.54631	1	1	100	1	2	1	1	144	0	2
437	Lumbar and lumbosacral fusion, posterior technique	1	1	1	1	1	1	1	0	71	1	25.5	14.7	4.6	0.99	1.91392	1	1	0	0	1	2	0	1	1	0	1	5	1	4	2	60.75	9	2	1	9.93527	2	1	500	1	2	1	1	260	0	2
567	Other cranial nerve decompression	1	1	1	1	1	1	1	0	72	2	34.5	13	4.2	0.7	0.852773	1	1	0	0	1	2	0	1	0	0	0	3	1	4	2	31.3077	13.5	2	1	4.8852	2	1	150	1	1	1	1	184	0	2
495	Excision of lesion or tissue of cerebral meninges	1	1	1	1	1	1	1	0	67	2	23.3	13.8	4.6	0.66	1.07937	1	1	0	0	1	1	0	1	0	0	0	3	1	1	2	45.1818	12.5	2	1	16.8913	2	1	500	2	1	0	1	315	0	2
451	Other exploration and decompression of spinal canal	1	1	1	1	1	1	1	0	64	2	18.9	12.5	4.6	0.71	1.31145	0	1	0	0	2	1	0	1	0	0	0	5	1	1	3	45.4444	10	2	1	5.37882	1	1	10	1	2	1	1	162	0	2
399	Laparoscopic cholecystectomy	1	1	1	1	1	1	1	0	71	1	17.8	11.4	3.4	1.16	9.9186	1	1	1	0	1	1	1	2	0	0	0	2	1	4	2	35.2727	12.5	1	1	11.0284	1	1	50	1	2	1	1	117	0	2
729	Partial gastrectomy with anastomosis to duodenum	1	1	1	1	1	1	1	0	55	1	23.9	9.3	4.5	1.02	0.882353	0	1	1	0	1	1	0	1	0	0	0	1	1	3	1	54.1	13.5	2	1	6.03392	1	1	100	2	1	1	1	149	1	1
690	Other partial resection of small intestine	1	1	1	1	1	1	1	0	66	2	24.1	9.1	3.1	0.64	10.5211	1	1	0	0	1	1	0	1	0	0	0	1	1	1	1	26.6667	12	1	2	3.7492	1	1	100	1	1	0	1	161	1	1
656	Lumbar and lumbosacral fusion, posterior technique	1	1	1	1	1	1	1	0	53	1	25.2	11.3	3.6	0.92	5.29195	1	1	1	0	1	1	0	1	1	1	0	5	1	1	2	51.3	12	2	1	7.27836	2	1	500	2	1	0	1	738	0	2
678	Partial gastrectomy with anastomosis to duodenum	1	1	1	1	1	1	1	0	50	2	21.9	13	4.1	0.76	2.4025	1	1	0	0	1	1	0	1	0	0	0	1	1	3	1	44.4444	9.5	1	1	10.3819	1	1	200	2	2	1	1	193	1	1
716	Repair of cystocele, Robotic Surgery	1	1	1	1	1	1	1	0	63	2	20.6	14	4.3	0.91	2.25627	1	1	0	0	1	1	0	1	0	0	0	2	1	1	1	44.2	10	2	1	3.99957	2	1	100	2	1	0	2	384	0	2
569	Unilateral simple mastectomy	1	1	1	1	1	1	1	0	40	2	24.5	11.5	4.3	0.55	1.72093	0	1	0	0	1	1	0	1	0	0	0	5	2	1	1	59.25	8.5	2	1	2.52768	1	1	50	1	1	1	1	155	0	2
411	Repair of other hernia of anterior abdominal wall with prosthesis	1	1	1	1	1	1	1	0	85	2	26.8	12.1	4.9	1.4	1.84156	1	1	0	0	1	2	1	2	0	0	0	1	1	3	1	37	10	2	1	6.39301	1	1	40	1	1	1	1	217	0	2
573	Right hemicolectomy	1	1	1	1	1	1	1	0	74	1	24.3	12.9	4.2	1.21	1.98667	1	1	1	0	2	2	0	2	0	0	0	1	1	1	1	46.5	10.5	2	1	4.97327	1	1	50	1	1	1	1	189	0	2
706	Partial gastrectomy with anastomosis to duodenum	1	1	1	1	1	1	1	0	66	1	25.3	15.6	4.7	0.91	1.37071	0	1	1	0	2	2	0	2	0	0	0	1	1	1	2	59.1111	10	2	1	6.3004	1	1	200	1	1	0	1	128	1	1
713	Excision or destruction of lesion of spinal cord or spinal meninges	1	1	1	1	1	1	1	0	60	1	24.5	15.6	4.6	1.06	1.78281	1	1	0	0	1	1	0	1	0	0	0	3	1	1	1	51.0909	13	1	1	3.87149	1	1	50	1	1	1	1	215	0	2
448	Lumbar and lumbosacral fusion, posterior technique	1	1	1	1	1	1	1	0	62	2	28.2	13.1	4.7	0.68	1.73493	0	1	0	0	2	2	0	1	0	0	0	5	1	4	1	30.1667	12.5	1	1	1.63194	2	1	200	1	2	1	1	372	0	2
552	Other unilateral salpingo-oophorectomy	1	1	1	1	1	1	1	0	51	2	22.2	11	4.3	0.64	1.33247	0	1	1	0	1	1	0	1	0	0	0	5	1	4	1	43.3846	17.5	2	1	6.19752	1	1	150	1	2	1	1	169	0	2
722	Other total gastrectomy	1	1	1	1	1	1	1	0	79	1	26.3	11.8	4	0.93	1.4131	1	2	1	0	1	2	0	1	0	0	0	1	1	3	2	54	10	2	1	6.84028	1	1	200	1	2	1	1	211	1	1
649	Microscopic other exploration and decompression of spinal canal	1	1	1	1	1	1	1	0	66	2	26.5	13.9	4.2	0.59	1.378	0	1	0	0	1	1	0	2	0	0	0	5	1	1	1	28.6667	12.5	1	1	7.58387	1	1	50	1	1	0	1	144	0	2
734	Other excision or destruction of lesion or tissue of brain	1	1	1	1	1	1	1	0	54	1	23.4	16	4.6	0.9	1.4919	0	1	0	0	1	1	0	1	0	0	0	3	1	4	2	60.6	10.5	1	1	4.68763	2	1	500	1	2	1	1	392	0	2
537	Partial gastrectomy with anastomosis to jejunum	1	1	1	1	1	1	1	0	70	1	20.3	10.9	4	0.77	0.838509	0	1	0	0	1	1	0	2	1	1	0	1	1	1	2	29.7692	12.5	1	1	2.08706	1	1	10	1	1	0	1	344	1	1
698	Other excision or destruction of lesion or tissue of brain	1	1	1	1	1	1	1	0	67	2	20.1	13.3	4	0.58	2.04329	1	1	0	0	1	2	0	1	0	0	0	3	1	4	2	33.9231	13	2	1	4.3328	1	1	300	1	1	1	1	377	0	2
762	Partial gastrectomy with anastomosis to jejunum	1	1	1	1	1	1	1	0	48	1	24	17.7	5	0.99	1.44789	1	1	1	0	2	1	0	2	0	0	0	1	1	1	1	53.8	9.5	2	2	6.28015	1	1	200	1	1	0	1	248	1	1
568	Amputation and disarticulation of finger	1	1	1	1	1	1	1	0	58	2	25.5	13.3	4.4	0.68	1.4319	0	2	0	0	1	1	0	2	0	0	0	5	1	1	1	37	11	1	2	4.55474	1	1	50	1	1	1	1	137	0	2
468	Other cranial nerve decompression	1	1	1	1	1	1	1	0	70	2	22	13.2	4.3	0.71	1.56709	1	1	0	0	1	1	0	1	0	0	0	3	1	4	1	35.9091	17	2	1	2.11416	1	1	50	1	1	0	1	172	0	2
526	Other cranial nerve decompression	1	1	1	1	1	1	1	0	75	1	19	14.4	4	0.9	2.26659	1	1	0	0	1	1	0	1	0	0	0	3	1	1	1	25.5	11	1	1	3.75531	1	1	100	1	1	0	1	149	0	2
501	Subtotal mastectomy	1	1	1	1	1	1	1	0	65	2	19	14.3	4.6	0.64	1.50784	1	2	0	0	2	2	0	2	0	0	0	5	1	4	1	46	11	2	1	11.4841	2	2	2500	2	2	1	1	173	0	2
643	Lumbar and lumbosacral fusion, posterior technique	1	1	1	1	1	1	1	0	65	2	28	12.1	4.6	0.67	1.28986	0	1	0	0	2	2	0	1	0	0	0	5	1	1	2	27.5	11.5	1	1	5.46556	2	1	700	1	2	1	1	359	0	2
370	Laparoscopic cholecystectomy	1	1	1	1	1	1	1	0	50	2	24.8	13.3	4.2	0.84	1.60237	1	1	0	0	1	1	0	1	0	0	0	2	1	1	1	73.7143	9	2	1	11.7739	2	1	30	1	1	1	1	78	0	2
508	Other partial resection of small intestine	1	1	1	1	1	1	1	0	80	2	21.8	12.9	3.9	0.75	3.54651	1	1	1	0	1	1	1	2	0	0	0	1	1	4	2	27.1538	13.5	2	1	9.94695	2	1	100	1	2	1	1	128	1	1
352	Ethmoidectomy	1	1	1	1	1	1	1	0	73	2	22.9	12.9	4.4	0.75	1.81504	0	1	0	0	1	1	0	2	1	1	0	5	1	1	1	49.1111	9.5	2	1	4.44208	1	1	50	1	1	0	1	126	0	2
639	Open cavity mastoidectomy	1	1	1	1	1	1	1	0	55	2	26	14.3	4.5	0.62	1.35385	0	1	1	0	1	1	0	2	0	0	0	4	1	1	1	33.8182	12	2	2	4.33405	1	1	250	1	1	1	1	328	0	2
673	Release of carpal tunnel	1	1	1	1	1	1	1	0	83	2	23.6	11.3	4.1	0.84	1.16586	1	1	0	0	1	1	0	1	0	0	0	5	1	1	2	35.5455	10	2	1	8.31848	1	1	20	1	2	1	1	85	0	2
585	Other excision or destruction of lesion or tissue of brain	1	1	1	1	1	1	1	0	69	2	23	12.1	3.9	0.55	2.08247	1	1	0	0	1	1	0	2	0	0	0	3	1	1	2	26.1429	14.5	1	2	5.55427	2	1	150	1	2	1	1	149	0	2
595	Other cranial nerve decompression	1	1	1	1	1	1	1	0	62	1	27.2	13.4	4.1	0.98	1.99616	1	1	0	0	1	2	0	2	1	0	1	3	1	4	2	48.5	11	1	1	5.05586	1	1	150	1	1	1	1	176	0	2
633	Radical prostatectomy, Robotic Surgery	1	1	1	1	1	1	1	0	60	1	25.8	15.8	4.7	1	1.67426	1	1	0	0	1	1	0	1	0	0	0	5	1	3	1	57.25	8.5	1	1	5.04281	1	1	200	1	1	1	2	281	0	2
539	Other excision or destruction of lesion or tissue of larynx with laser	1	1	1	1	1	1	1	0	58	1	25.4	15.6	4.5	1.03	0.925322	1	1	1	0	1	1	0	1	0	0	0	4	1	4	2	36.1111	10.5	1	1	6.08229	2	1	100	1	1	1	1	129	0	2
589	Ventriculostomy	1	1	1	1	1	1	1	0	62	1	22.5	14	3.6	0.74	3.8581	1	1	1	0	1	1	0	2	1	0	0	3	1	1	1	61.4286	9.5	1	1	4.46694	1	1	50	1	2	1	1	92	0	2
461	Other prostatectomy, Robotic Surgery	1	1	1	1	1	1	1	0	56	1	25.3	15.4	4.8	0.97	1.46344	1	1	1	0	1	1	0	1	0	0	0	5	1	4	2	29	14.5	1	1	1.3473	2	1	150	1	1	1	1	426	0	2
522	Other cranial nerve decompression	1	1	1	1	1	1	1	0	75	2	24	13.7	4	0.82	0.954164	1	1	0	0	1	2	0	1	0	0	0	3	1	4	1	36.1818	11.5	2	1	3.63666	2	1	100	1	1	0	1	184	0	2
627	Excision or destruction of lesion of spinal cord or spinal meninges	1	1	1	1	1	1	1	0	73	2	26	13.5	4.4	0.86	0.925572	0	1	0	0	1	2	0	2	0	0	0	3	1	4	2	32.25	11.5	1	1	6.78627	2	1	200	1	1	0	1	261	0	2
514	Partial sialoadenectomy, parotid gland	1	1	1	1	1	1	1	0	75	1	31.4	10.6	4.4	2.26	2.59112	0	1	0	0	2	2	0	2	0	0	0	4	1	4	2	32.25	11.5	1	1	9.81083	2	1	200	1	1	0	1	169	0	2
530	Endoscopic partial excision of pituitary gland, transsphenoidal apprach	1	1	1	1	1	1	1	0	62	2	25.5	12.1	4.7	0.75	2.35115	0	1	0	0	1	1	0	1	0	0	0	4	1	1	1	46.8889	9.5	2	1	3.4765	1	1	100	1	2	1	1	318	0	2
497	Excision of intervertebral disc	1	1	1	1	1	1	1	0	70	2	27.9	13.2	4.5	0.7	1.22078	1	1	0	0	1	1	0	1	0	0	0	5	1	1	1	46.2	11	2	1	6.26109	1	1	50	1	2	1	1	259	0	2
753	Sigmoidectomy	1	1	1	1	1	1	1	0	58	1	25.2	16.1	4.7	0.91	1.73733	1	1	1	0	1	1	0	1	0	0	0	1	1	1	1	37.9231	19	2	1	6.59366	1	1	100	1	2	1	1	214	0	2
671	Other anterior resection of rectum	1	1	1	1	1	1	1	0	64	2	24.7	12.7	4.3	0.75	3.79008	1	1	0	0	1	1	0	2	0	0	0	1	1	1	1	47.1429	8.5	1	1	6.07936	1	1	100	2	1	1	1	218	0	2
735	Sigmoidectomy	1	1	1	1	1	1	1	0	50	2	23	14	4.2	0.66	1.10694	1	1	0	0	1	1	0	2	1	1	0	1	1	1	1	40.5455	11.5	2	1	5.77078	1	1	100	1	1	1	1	187	0	2
561	Other total gastrectomy	1	1	1	1	1	1	1	0	29	2	21.9	14.3	4.9	0.79	2.31639	0	1	0	0	1	1	0	1	0	0	0	1	1	1	1	43.3333	14	2	1	4.54583	2	1	150	1	1	0	1	222	0	2
496	Laparoscopic cholecystectomy	1	1	1	1	1	1	1	0	41	2	22.5	12.8	4.6	0.62	1.57096	1	1	0	0	1	1	0	2	0	0	0	2	1	1	1	28.7143	15	1	1	80.6908	2	1	1000	1	2	1	1	48	0	2
756	Partial gastrectomy with anastomosis to jejunum	1	1	1	1	1	1	1	0	53	1	21.9	13.1	4.7	0.95	3.33833	0	1	1	0	1	1	0	2	0	0	0	1	1	1	2	70.6	6.5	1	1	6.98084	1	1	100	1	2	1	1	173	1	1
408	Lumbar and lumbosacral fusion, posterior technique	1	1	1	1	1	1	1	0	60	1	25	15.1	4.5	1.2	1.49031	0	1	1	0	1	1	0	1	0	0	0	5	1	4	2	34.0833	13	1	1	1.7192	2	1	200	1	1	1	1	349	0	2
390	Excision of intervertebral disc	1	1	1	1	1	1	1	0	72	2	22.4	13.5	4.1	0.84	2.83518	1	1	0	0	1	2	0	1	0	0	0	5	2	1	1	59.25	8.5	2	1	1.13141	1	1	50	1	1	1	1	313	0	2
562	Partial gastrectomy with anastomosis to duodenum	1	1	1	1	1	1	1	0	71	1	26.2	11.4	4.3	1.15	2.36472	0	2	1	0	2	2	0	1	0	0	0	1	1	1	1	64.125	8.5	1	1	7.34125	1	1	100	1	1	1	1	165	1	1
362	Laparoscopic cholecystectomy	1	1	1	1	1	1	1	0	29	2	21	14	4.7	0.68	1.78507	0	1	0	0	1	1	0	1	0	0	0	2	1	1	3	57.8571	9	1	1	21.1224	1	2	550	1	2	1	1	89	0	2
404	Excision of lesion or tissue of cerebral meninges	1	1	1	1	1	1	1	0	62	2	24.1	14.2	4.2	0.59	9.8	1	1	0	0	1	1	0	2	0	0	0	3	1	4	1	31.5714	15	2	1	6.90335	1	1	200	1	1	1	1	208	0	2
679	Laparoscopic cholecystectomy	1	1	1	1	1	1	1	0	63	1	24.9	15	3.6	1.2	8.10028	1	1	0	0	1	1	0	2	0	0	0	2	1	1	1	30.9286	14.5	1	1	2.02538	1	1	20	1	1	0	1	92	0	2
416	Complete thyroidectomy	1	1	1	1	1	1	1	0	68	2	31.9	12.9	3.8	0.48	1.08382	0	1	0	0	1	1	0	1	0	0	0	5	1	4	1	30.1538	13.5	2	1	12.1012	1	1	250	1	1	1	1	135	0	2
623	Excision of lesion or tissue of cerebral meninges	1	1	1	1	1	1	1	0	78	2	20.8	11.7	3.8	0.66	3.91309	1	1	0	0	1	1	0	1	0	0	0	3	1	1	1	30.5455	11.5	2	1	6.44315	2	1	200	1	1	1	1	289	0	2
533	Endoscopic partial excision of pituitary gland, transsphenoidal apprach	1	1	1	1	1	1	1	0	74	2	19.7	11.4	3.8	0.58	1.02908	1	1	0	0	1	1	0	2	0	0	0	3	1	4	1	24.9231	11.5	1	1	5.20531	1	1	100	1	1	1	1	251	0	2
549	Endoscopic partial excision of pituitary gland, transsphenoidal apprach	1	1	1	1	1	1	1	0	56	2	22.4	12.2	4.3	0.53	1.45065	1	1	0	0	1	1	0	2	0	0	0	3	1	4	2	39.2222	10	2	1	7.55242	2	1	100	1	1	1	1	163	0	2
423	Endoscopic partial excision of pituitary gland, transsphenoidal apprach	1	1	1	1	1	1	1	0	66	2	25.7	12.5	4.6	0.84	1.453	1	1	0	0	1	2	0	1	0	0	0	3	1	4	1	43.4167	12	2	1	10.658	2	1	1200	1	2	1	1	227	0	2
425	Excision of lesion of other soft tissue	1	1	1	1	1	1	1	0	61	2	24.4	15.6	4.9	0.67	2.38841	0	1	0	0	1	2	0	1	0	0	0	3	1	4	1	33.2308	12.5	2	1	1.04687	1	1	20	1	2	1	1	569	0	2
663	Partial excision of pituitary gland, transsphenoidal approach	1	1	1	1	1	1	1	0	66	1	25.4	13	3.9	0.97	1.65585	1	1	0	0	1	1	0	1	0	0	0	3	1	1	1	51.4	9.5	2	1	6.71077	2	1	200	1	1	1	2	183	0	2
688	Other anterior resection of rectum	1	1	1	1	1	1	1	0	69	1	21.6	13.2	4.2	0.92	6.48007	1	1	0	0	1	1	0	1	1	1	0	1	1	1	1	50.7143	11	1	1	5.49451	1	1	80	1	2	1	1	189	0	2
438	Other exploration and decompression of spinal canal	1	1	1	1	1	1	1	0	74	1	24.8	13.3	4.8	0.97	1.6445	1	1	0	0	1	2	0	2	0	0	0	5	1	1	1	37.2222	9	1	1	1.67744	1	1	20	1	1	0	1	320	0	2
725	Subtotal mastectomy	1	1	1	1	1	1	1	0	60	2	22	12.9	4.3	0.62	1.49842	1	1	0	0	1	1	0	2	1	1	0	5	2	1		57.75	9	2	2	4.03305	1	1	50	1	2	1	1	149	0	2
751	Endoscopic excision of lesion of skull	1	1	1	1	1	1	1	0	64	2	21.4	13.5	4.3	0.56	2.10937	0	1	0	0	2	2	0	1	0	0	0	5	1	4	1	38.5	11	2	1	6.67991	2	1	500	1	2	1	1	328	0	2
571	Excision of intervertebral disc	1	1	1	1	1	1	1	0	63	1	24.2	14.4	4.6	0.94	1.75033	1	1	1	0	1	1	0	2	0	0	0	5	1	1	1	34.0909	11.5	1	1	3.5035	1	1	20	1	1	1	1	243	0	2
604	Other cranial nerve decompression	1	1	1	1	1	1	1	0	67	2	25.3	12	4.2	0.6	1.44982	1	1	0	0	1	2	0	1	0	0	0	3	1	4	2	36.1111	10.5	1	1	5.52241	2	1	100	1	1	1	1	167	0	2
719	Sigmoidectomy	1	1	1	1	1	1	1	0	50	2	29	13.4	4.4	0.57	3.97241	1	1	0	0	1	1	0	2	0	0	0	1	1	1	1	35.1333	16	2	1	4.27486	1	1	150	1	1	0	1	265	0	2
450	Ureteral catheterization	1	1	1	1	1	1	1	0	75	1	21.3	15.4	4.3	1.08	1.14209	1	1	1	0	1	1	0	1	0	0	0	5	1	4	1	50.625	9	1	2	24.2057	1	1	100	1	2	1	1	75	0	2
760	Partial hepatectomy	1	1	1	1	1	1	1	0	54	2	21.6	12.7	4.2	0.78	1.26866	0	1	0	0	1	1	0	2	1	0	1	1	1	2	2	45.6667	6.5	1	2	8.3016	1	1	100	1	2	1	1	184	1	1
413	Other exploration and decompression of spinal canal	1	1	1	1	1	1	1	0	75	1	27	15.6	4.8	0.75	1.61831	1	1	1	0	2	1	1	2	0	0	0	5	1	2	1	55.3333	9	2	1	3.97421	1	1	150	1	1	1	1	338	0	2
499	Partial nephrectomy	1	1	1	1	1	1	1	0	45	1	23.6	14.6	4.6	0.89	1.33709	1	1	1	0	1	2	0	2	0	0	0	5	1	4	2	36.8333	12.5	1	1	8.04295	2	1	800	1	2	1	1	269	1	1
586	Other excision or destruction of lesion or tissue of brain	1	1	1	1	1	1	1	0	70	2	23.6	13	4.4	0.68	1.12198	0	1	0	0	1	1	0	2	0	0	0	3	1	4	1	37.4	11	2	1	5.9019	2	1	150	1	2	1	1	294	0	2
348	Radical pancreaticoduodenectomy	1	1	1	1	1	1	1	0	81	1	24.9	10.1	3.7	0.83	1.46566	1	1	0	0	2	2	0	2	0	0	0	1	1	1	1	54.3333	8.5	2	1	1.67897	2	1	100	1	1	1	1	551	1	1
429	Other excision or destruction of lesion or tissue of brain	1	1	1	1	1	1	1	0	46	1	34.1	14.7	4.5	0.84	1.02066	1	1	0	0	1	1	0	2	0	0	0	3	1	4	1	45.6	9.5	1	1	5.69901	2	1	400	2	2	1	1	233	0	2
717	Radical pancreaticoduodenectomy	1	1	1	1	1	1	1	0	48	2	22	10.4	4.6	0.82	1.55606	1	2	0	0	1	2	0	2	0	0	0	1	1	3	1	48	10.5	2	2	4.06005	2	1	250	1	1	0	1	284	1	1
683	Nephroureterectomy	1	1	1	1	1	1	1	0	65	1	19.1	13.2	4.5	1.71	2.27891	0	1	1	0	1	2	0	2	1	1	0	5	1	1	3	52.625	9	1	1	6.54811	1	1	200	1	2	1	1	279	0	2
746	Other total gastrectomy	1	1	1	1	1	1	1	0	46	1	26.1	11.7	4.8	0.77	2.91878	1	1	1	0	1	1	0	1	1	1	0	1	1	4	2	59.1111	10	2	2	7.24153	1	1	100	1	1	1	1	176	1	1
598	Excision or destruction of lesion of spinal cord or spinal meninges	1	1	1	1	1	1	1	0	67	2	24	13.4	4.5	0.73	1.2345	1	1	0	0	2	2	0	2	0	0	0	5	1	4	2	24.8	15.5	1	1	6.633	2	1	600	1	2	1	1	368	0	2
520	Partial gastrectomy with anastomosis to jejunum	1	1	1	1	1	1	1	0	81	1	27.2	10.8	3.2	0.82	1.72353	0	1	1	0	1	1	1	1	0	0	0	1	1	1	1	50.2222	10	1	1	13.0513	1	1	100	1	2	1	1	213	1	1
534	Breast conserving surgery	1	1	1	1	1	1	1	0	49	2	17.8	10	3.6	0.48	1.30841	1	1	0	0	1	1	0	1	1	1	0	5	1	4	1	44.0769	12.5	2	1	10.8331	2	1	600	1	2	1	1	215	0	2
405	Other unilateral subcutaneous mammectomy	1	1	1	1	1	1	1	0	43	2	26.2	12.5	4.5	0.7	1.476	0	2	0	0	1	1	0	1	0	0	0	5	1	3	1	48.6667	12	2	1	6.1459	1	1	250	1	1	0	1	318	0	2
584	Rotator cuff repair	1	1	1	1	1	1	1	0	71	2	24.5	14.1	4.2	0.7	2.06247	1	1	0	0	1	1	0	1	0	0	0	5	1	4	1	30.4	16	2	1	2.45098	1	1	50	1	2	1	1	136	0	2
372	Other exploration and decompression of spinal canal	1	1	1	1	1	1	1	0	82	2	23.2	11.6	4.7	1.05	1	1	1	0	0	2	2	0	1	0	0	0	5	1	1	1	46	12	2	1	4.17924	1	1	20	1	1	0	1	146	0	2
642	Other exploration and decompression of spinal canal	1	1	1	1	1	1	1	0	70	1	23	13.7	4.3	1.25	1.06231	1	1	1	0	1	1	0	1	0	0	0	5	1	1	2	39.5455	11.5	1	1	8.3877	1	1	100	1	1	1	1	116	0	2
473	Other exploration and decompression of spinal canal	1	1	1	1	1	1	1	0	76	2	25.2	11.8	3.7	0.55	1.43537	1	1	0	0	2	1	0	1	0	0	0	5	1	1	1	71.6667	9	2	2	11.4514	2	1	500	1	2	1	1	229	0	2
420	Partial gastrectomy with anastomosis to duodenum	1	1	1	1	1	1	1	0	43	1	23.9	15.4	4.6	0.93	1.3674	0	2	1	0	1	1	0	1	0	0	0	1	1	1	1	50	8	1	1	6.95652	2	1	200	1	1	1	2	125	1	1
637	Clipping of aneurysm	1	1	1	1	1	1	1	0	72	2	27.9	12.7	3.7	1.07	1.01577	1	1	0	0	1	1	0	1	0	0	0	3	1	4	1	34.6	10	2	1	6.86071	2	1	50	1	1	0	1	148	0	2
492	Other incision of brain	1	1	1	1	1	1	1	0	69	2	28.6	13.2	4.6	0.6	8.44248	1	1	0	0	1	1	0	1	0	0	0	3	1	4	1	37.0909	11	2	1	6.28651	1	1	300	1	2	1	1	254	0	2
421	Other anterior resection of rectum	1	1	1	1	1	1	1	0	67	2	25.8	11	4.4	1.05	3.78947	1	1	0	0	1	1	0	1	1	1	0	1	1	3	1	26	11	1	1	7.92051	2	1	100	1	1	1	1	192	0	2
721	Endoscopic partial excision of pituitary gland, transsphenoidal apprach	1	1	1	1	1	1	1	0	75	2	26.1	10.7	4.5	0.72	2.24359	1	1	0	0	1	2	0	2	0	0	0	4	1	1	1	49.125	9	2	1	9.10747	1	1	100	1	1	1	1	183	0	2
426	Endoscopic partial excision of pituitary gland, transsphenoidal apprach	1	1	1	1	1	1	1	0	69	1	24.9	12.8	4.2	1	1.71763	1	1	0	0	1	2	0	1	0	0	0	3	1	4	2	31.3077	13.5	1	1	2.89567	2	1	150	1	1	1	1	313	0	2
414	Excision of lesion or tissue of cerebral meninges	1	1	1	1	1	1	1	0	66	1	27.2	13.4	4	0.67	7.40833	0	1	0	0	1	1	0	1	0	0	0	3	1	1	1	43.5	15	2	1	3.67647	1	1	150	1	1	0	1	408	0	2
554	Endoscopic partial excision of pituitary gland, transsphenoidal apprach	1	1	1	1	1	1	1	0	61	2	24.6	14.3	4.7	0.8	1.74616	0	1	0	0	1	2	0	1	0	0	0	3	1	4	1	31.7857	15.5	2	1	6.07903	1	1	80	1	2	1	1	188	0	2
659	Excision of lesion or tissue of cerebral meninges	1	1	1	1	1	1	1	0	67	1	24.9	14.5	3.8	1.03	2.9258	1	2	0	0	2	2	0	1	0	0	0	3	1	4	1	46	11	2	1	7.33285	2	2	2500	2	2	1	1	337	0	2
386	Radical pancreaticoduodenectomy	1	1	1	1	1	1	1	0	65	2	28.4	11.7	3.5	0.5	1.75558	1	1	0	0	2	2	0	1	1	1	0	1	1	1	3	27.8333	13.5	1	1	5.41657	1	1	30	2	1	1	1	271	1	1
702	Microscopic excision of varicocele and hydrocele of spermatic cord	1	1	1	1	1	1	1	0	25	1	21.1	15.3	4.7	0.93	1.54482	0	1	1	0	1	1	0	2	0	0	0	5	1	1	1	71.875	8	2	1	2.88219	1	1	10	2	1	1	1	110	0	2
682	Partial gastrectomy with anastomosis to duodenum	1	1	1	1	1	1	1	0	51	2	18.4	11.7	4.6	0.66	2.27154	1	1	0	0	1	1	0	2	0	0	0	1	1	1	1	46.3636	12	2	1	7.6782	1	1	200	1	1	1	1	119	1	1
629	Other cranial nerve decompression	1	1	1	1	1	1	1	0	55	2	21.8	13.9	3.7	0.78	1.04791	1	1	0	0	1	1	0	2	0	0	0	3	1	4	2	37.6364	12.5	2	1	5.09901	2	1	400	1	1	1	1	205	0	2
538	Lumbar and lumbosacral fusion, posterior technique	1	1	1	1	1	1	1	0	64	2	23.9	13.9	4.7	0.68	1.79753	0	1	0	0	1	1	0	2	0	0	0	5	1	2	3	35.0909	12	2	1	5.38352	1	2	2600	2	2	1	1	326	0	2
541	Lobectomy of liver	1	1	1	1	1	1	1	0	46	2	24.6	13.4	4.1	0.58	1.68536	0	1	0	0	2	2	0	1	0	0	0	1	2	1	1	51.8	12.5	2	1	0.471263	1	1	20	1	1	0	1	401	1	1
727	Lumbar and lumbosacral fusion, posterior technique	1	1	1	1	1	1	1	0	71	2	24.2	13.2	4	0.76	2.31919	1	1	0	0	1	1	0	1	0	0	0	5	1	1	1	29.9231	13.5	1	1	5.43261	2	2	800	1	2	1	1	348	0	2
376	Lumbar and lumbosacral fusion, posterior technique	1	1	1	1	1	1	1	0	70	2	27.8	15.3	4.3	0.77	1.84515	1	1	0	0	1	2	0	1	0	0	0	5	1	1	1	29.125	14.5	2	1	1.7313	1	1	50	1	1	1	1	684	0	2
349	Lumbar and lumbosacral fusion, posterior technique	1	1	1	1	1	1	1	0	69	2	22.1	14.1	4.7	0.72	1.98044	0	1	0	0	1	1	0	1	0	0	0	5	1	4	2	21.6923	12.5	1	1	9.52854	2	2	350	1	2	1	1	325	0	2
531	Other total gastrectomy	1	1	1	1	1	1	1	0	61	1	23.6	12.6	4.5	0.78	1.18677	0	1	1	0	1	2	0	1	0	0	0	1	1	1	1	51.4	9.5	2	1	5.4352	2	1	200	1	1	1	2	212	1	1
749	Subtotal mastectomy	1	1	1	1	1	1	1	0	55	2	27.3	13.3	4.8	0.67	1.08321	0	1	0	0	1	1	0	2	0	0	0	5	1	4	1	36.9231	13.5	2	1	4.50876	1	1	30	1	1	1	1	164	0	2
523	Complete thyroidectomy	1	1	1	1	1	1	1	0	61	2	24.7	14.5	4.9	0.87	1.22755	0	1	0	0	1	1	0	1	0	0	0	4	1	1	1	34.2	11.5	1	2	18.2127	2	1	300	1	2	1	1	115	0	2
475	Other cranial nerve decompression	1	1	1	1	1	1	1	0	61	2	20.2	13.5	4.2	0.69	1.07985	1	1	0	0	2	2	0	2	0	0	0	3	1	1	2	27.5	11.5	1	1	9.94973	2	1	700	1	2	1	1	176	0	2
504	Removal of implanted devices from bone, tibia and fibula	1	1	1	1	1	1	1	0	49	2	21.3	12.5	4.4	0.58	1.23944	1	1	0	0	1	1	0	2	0	0	0	5	1	1	1	22.2	14.5	1	2	13.3144	2	1	200	1	1	0	1	129	0	2
375	Other vaginal hysterectomy	1	1	1	1	1	1	1	0	64	2	28.8	12.8	4.4	0.62	1.07228	1	1	0	0	2	1	0	1	0	0	0	5	1	1	1	34.0909	11.5	2	1	5.92205	1	1	20	1	1	1	1	172	0	2
676	Other cranial nerve decompression	1	1	1	1	1	1	1	0	67	1	24.7	12.4	4.2	0.86	1.80159	1	1	0	0	1	2	0	1	0	0	0	3	1	4	2	34.0625	15	2	1	5.18433	2	1	50	1	1	0	1	112	0	2
620	Lumbar and lumbosacral fusion, posterior technique	1	1	1	1	1	1	1	0	61	1	25	14.6	5	0.85	2.9315	0	1	1	0	1	2	0	2	0	0	0	5	1	1	1	47.6667	10	1	1	3.13972	1	1	300	1	2	1	1	196	0	2
718	Microscopic partial excision of pituitary gland, transsphenoidal approach	1	1	1	1	1	1	1	0	65	1	21.7	9.8	3.9	0.94	3.02256	1	1	0	0	1	2	0	1	0	0	0	3	1	1	2	39.6154	13.5	1	1	7.17832	1	2	300	1	1	1	1	229	0	2
621	Ethmoidectomy, revision	1	1	1	1	1	1	1	0	21	1	21.5	15.5	4.5	0.97	1.55246	1	1	0	0	1	1	0	2	1	1	0	4	1	4	1	32.2	18.5	2	2	3.8537	1	1	100	1	1	0	1	128	0	2
540	Complete laryngectomy	1	1	1	1	1	1	1	0	70	1	27	9.7	3	0.81	4.77305	1	1	1	0	1	2	0	1	0	0	0	4	1	3	1	57.5	8	1	1	4.50018	1	1	120	1	1	1	2	739	0	2
699	Total hip replacement	1	1	1	1	1	1	1	0	67	2	22.5	12.4	4.2	0.59	3.26986	0	1	0	0	1	2	0	2	0	0	0	5	1	1	1	27.0714	15.5	2	1	3.81309	1	1	200	1	1	1	1	113	0	2
648	Other cranial nerve decompression	1	1	1	1	1	1	1	0	69	2	24.5	13.1	4.1	0.78	2.03648	1	1	0	0	1	1	0	2	0	0	0	3	1	4	2	35.3333	12.5	2	1	6.27825	2	1	200	1	1	0	1	176	0	2
651	Other excision or destruction of lesion or tissue of brain	1	1	1	1	1	1	1	0	58	1	18.3	14.7	3.9	0.57	23.1579	1	1	1	0	1	1	0	2	1	0	0	3	1	4	1	42.8182	11	1	1	7.59998	2	1	300	1	2	1	1	295	0	2
645	Other excision or destruction of lesion or tissue of brain	1	1	1	1	1	1	1	0	69	1	23.1	14.3	3.6	0.76	1.90496	1	2	1	0	1	2	0	2	0	0	0	3	1	1	1	67	5	1	1	1.97195	1	1	20	1	2	1	1	420	0	2
658	Partial gastrectomy with anastomosis to duodenum	1	1	1	1	1	1	1	0	59	1	22	12.8	4.1	0.9	2.59888	1	1	1	0	1	2	0	2	0	0	0	1	1	3	1	50.8889	9.5	1	2	4.97189	2	1	250	1	1	1	1	218	1	1
614	Other total gastrectomy	1	1	1	1	1	1	1	0	75	1	24.8	14.2	4	1.03	2.86047	0	1	0	0	1	1	0	1	0	0	0	1	1	1	1	42.9091	9.5	2	1	5.70765	2	2	100	1	1	1	1	299	1	1
513	Other local excision or destruction of lesion of joint, knee	1	1	1	1	1	1	1	0	64	2	24	9.5	3.6	1.28	3.80452	1	1	0	0	2	2	1	1	1	1	0	5	1	1	2	39.5455	11.5	2	1	14.9651	1	1	100	1	1	1	1	93	0	2
574	Abdominoperineal resection of rectum, Robotic Surgery	1	1	1	1	1	1	1	0	59	1	29.3	15.1	5	1.51	2.47204	0	1	1	0	1	1	0	2	0	0	0	2	1	2	3	39.7692	15.5	1	1	5.03898	1	1	200	1	1	1	1	391	0	2
666	Excision of lesion or tissue of cerebral meninges	1	1	1	1	1	1	1	0	74	2	26.9	11.4	4.7	0.71	1.21075	1	1	0	0	1	2	0	1	0	0	0	5	1	1	1	34.7692	14.5	2	1	7.71724	2	1	400	1	2	1	1	209	0	2
635	Excision of lesion or tissue of cerebral meninges	1	1	1	1	1	1	1	0	65	2	24.7	11.6	4.3	0.76	0.809187	1	1	0	0	1	1	0	2	0	0	0	3	1	4	1	37.0909	11	2	1	8.11529	1	1	300	1	2	1	1	204	0	2
510	Other cranial nerve decompression	1	1	1	1	1	1	1	0	74	2	23.6	13.2	4.2	0.59	1.64566	1	1	0	0	1	1	0	1	0	0	0	3	1	1	1	34.7692	14.5	2	1	10.2711	2	1	400	1	2	1	1	173	0	2
594	Other cranial nerve decompression	1	1	1	1	1	1	1	0	70	2	32.2	11.3	4.1	0.68	1.15439	1	1	0	0	1	2	0	2	0	0	0	3	1	4	2	34.3571	14.5	2	1	2.83326	2	1	200	1	1	0	1	195	0	2
391	Closed [percutaneous] [needle] biopsy of brain, Burr hole approach	1	1	1	1	1	1	1	0	71	2	22.5	12.3	4.1	0.68	1.2838	1	1	0	0	2	1	0	1	0	0	0	3	1	3	3	31.15	18	2	2	5.71429	1	1	0	1			1	84	0	2
403	Excision of intervertebral disc	1	1	1	1	1	1	1	0	62	1	27.1	16.5	4.9	1.09	1.98276	1	1	1	0	2	2	0	1	0	0	0	5	1	1	1	52.9	#NULL!	2	1	4.27543	2	1	100	1	1	0	1	303	0	2
661	Other unilateral salpingo-oophorectomy	1	1	1	1	1	1	1	0	35	2	25.3	13.4	4.4	0.56	2.13623	1	1	0	0	1	1	0	1	0	0	0	5	1	4	1	38.1818	15	2	1	7.59208	1	1	200	1	2	1	1	232	0	2
378	Other cranial nerve decompression	1	1	1	1	1	1	1	0	64	2	21.3	14	4.7	0.56	0.904549	0	1	0	0	1	2	0	1	0	0	0	5	1	3	1	57.5556	13	2	1	6.39591	1	1	50	1	1	0	1	177	0	2
631	Other excision or destruction of lesion or tissue of brain	1	1	1	1	1	1	1	0	74	1	22.5	13.4	4.7	1.26	3.38458	1	1	0	0	1	2	0	2	0	0	0	3	1	4	1	50.625	9	1	2	7.61383	1	1	100	1	2	1	1	264	0	2
634	Other cranial nerve decompression	1	1	1	1	1	1	1	0	64	2	23	11.7	4.3	0.69	0.50165	1	1	0	0	1	2	0	1	0	0	0	3	1	4	2	24.4118	17	2	1	6.21656	2	1	100	1	1	1	1	184	0	2
443	Rotator cuff repair	1	1	1	1	1	1	1	0	66	1	22.5	15.4	4.3	0.89	0.838611	0	1	1	0	1	1	0	2	0	0	0	5	1	3	3	34.6667	9	1	1	14.6104	1	1	300	1	2	1	1	154	0	2
406	Other kidney transplantation	1	1	1	1	1	1	1	0	59	1	24.4	7.9	3.3	12.31	6.30909	1	1	0	0	1	2	0	2	0	0	0	1	1	1	1	50.3	10.5	1	1	2.83744	2	1	350	1	2	1	1	406	1	1
655	Other excision or destruction of lesion or tissue of brain	1	1	1	1	1	1	1	0	64	2	21.8	9.9	4.2	0.8	1.10526	1	1	0	0	2	2	0	1	0	0	0	3	1	1	1	33.8462	14	2	1	2.94683	1	1	150	1	2	1	1	461	0	2
417	Repair of indirect inguinal hernia with graft or prosthesis	1	1	1	1	1	1	1	0	74	1	23.5	10.2	4.1	1.49	3.05906	1	1	0	0	1	2	1	2	0	0	0	1	1	2	3	65	7.5	1	2	26.5008	1	1	400	1	1	1	1	91	0	2
395	Excision of lesion or tissue of cerebral meninges	1	1	1	1	1	1	1	0	61	2	18	13	4.3	0.77	0.763591	1	2	0	0	1	1	0	1	0	0	0	3	1	1	2	43.1	11	2	1	9.0079	2	1	500	1	1	1	1	126	0	2
458	Excision of lesion or tissue of cerebral meninges	1	1	1	1	1	1	1	0	61	2	25.7	13.3	4.6	0.83	1.43397	1	1	0	0	1	1	0	2	0	0	0	3	1	1	1	52	9.5	2	1	1.96367	1	1	50	1	1	0	1	420	0	2
518	Removal of both ovaries and tubes at same operative episode	1	1	1	1	1	1	1	0	78	2	21.6	13	4.5	0.61	1.50882	0	1	0	0	1	2	0	2	0	0	0	5	1	3	3	54.1429	9.5	1	2	11.6959	1	1	30	1	2	1	1	90	0	2
709	Other cranial nerve decompression	1	1	1	1	1	1	1	0	64	1	17.8	14.7	4.2	0.97	1.91153	1	1	0	0	1	1	0	1	0	0	0	3	1	4	2	50.5833	13	2	1	6.02736	2	1	200	1	1	0	1	141	0	2
445	Partial gastrectomy with anastomosis to duodenum	1	1	1	1	1	1	1	0	80	1	25.2	14.5	4.6	1.11	2.13301	1	1	1	0	1	2	0	2	0	0	0	1	1	4	1	34.6	9.5	1	1	2.88536	1	1	100	1	2	1	1	173	1	1
628	Nephroureterectomy	1	1	1	1	1	1	1	0	59	1	22.1	13	3.5	0.81	3.77213	1	1	1	0	1	1	0	2	0	0	0	5	1	1	2	54.25	8.5	1	1	9.24642	1	1	200	1	1	1	1	336	0	2
428	Other exploration and decompression of spinal canal	1	1	1	1	1	1	1	0	63	1	24.9	14.7	4.5	0.99	2.5218	1	1	0	0	1	1	0	1	0	0	0	5	1	4	1	26.0833	12.5	1	1	7.99897	2	2	600	1	2	1	1	337	0	2
457	Rotator cuff repair	1	1	1	1	1	1	1	0	68	2	23.1	14.6	4.1	0.76	1.30996	0	1	0	0	1	2	0	2	0	0	0	5	1	1	2	54.4444	9.5	2	2	4.22879	2	1	800	1	2	1	1	238	0	2
528	Other cranial nerve decompression	1	1	1	1	1	1	1	0	66	2	24.2	14.4	4.8	0.87	2.38873	1	1	0	0	1	1	0	1	0	0	0	3	1	1	1	47.1429	8.5	1	1	6.07511	1	1	100	2	1	1	1	194	0	2
424	Other cervical fusion, anterior technique	1	1	1	1	1	1	1	0	68	1	25.2	14.8	4.7	1.04	1.36086	0	1	1	0	2	2	0	1	0	0	0	5	1	1	1	41.3636	11	1	1	8.78198	2	1	300	1	2	1	1	194	0	2
654	Other anterior resection of rectum	1	1	1	1	1	1	1	0	39	2	23.6	10.7	4.7	0.74	3.25331	1	2	0	0	1	1	0	1	1	1	0	1	1	1	1	41.4444	13.5	1	1	5.04202	1	1	200	2	1	0	1	272	0	2
469	Other septoplasty	1	1	1	1	1	1	1	0	60	2	25.2	13.1	4.3	0.73	1.80309	1	1	0	0	1	1	0	1	0	0	0	5	1	4	1	25.625	15.5	2	1	45.0404	2	2	1400	1	2	1	1	88	0	2
759	Nephroureterectomy	1	1	1	1	1	1	1	0	50	1	21.3	15.2	4.4	1.27	1.12074	0	1	1	0	1	2	0	2	1	0	1	5	1	3	1	37.6429	14	1	1	6.66985	1	1	110	1	1	1	2	328	1	1
506	Other transurethral excision or destruction of lesion or tissue of bladder	1	1	1	1	1	1	1	0	86	1	21.6	12.4	4.1	0.98	2.29161	1	1	0	0	1	2	0	1	0	0	0	5	1	4	1	53.5556	10	2	1	6.33624	1	1	50	1	1	1	1	53	0	2
582	Radical excision of skin lesion	1	1	1	1	1	1	1	0	72	2	20.1	12.3	3.9	0.69	0.96362	1	1	0	0	1	1	0	2	0	0	0	5	1	3	1	37	10	2	1	6.46738	1	1	40	1	1	1	1	196	0	2
463	Incisional hernia repair with prosthesis	1	1	1	1	1	1	1	0	79	2	22.7	12.6	4.5	0.72	2.57877	1	1	0	0	1	1	0	1	1	0	1	1	1	3	1	35.7778	8.5	1	1	8.13131	1	1	150	1	1	1	1	163	1	1
394	Partial excision of pituitary gland, transsphenoidal approach	1	1	1	1	1	1	1	0	61	1	27	16.3	4.2	0.84	1.49738	1	2	1	0	1	2	0	1	0	0	0	3	1	1	1	37	11	1	2	2.40407	1	1	50	1	1	1	1	225	0	2
498	Radical prostatectomy, Robotic Surgery	1	1	1	1	1	1	1	0	63	1	21.2	13.3	3.9	1.19	2.59821	1	1	1	0	1	1	0	2	0	0	0	5	1	1	1	58.6667	10	2	1	7.0662	1	1	350	1	2	1	2	272	0	2
455	Lumbar and lumbosacral fusion, lateral transverse process technique	1	1	1	1	1	1	1	0	70	2	22	13.2	4.7	0.96	6.57644	1	1	0	0	1	2	0	2	0	0	0	5	1	1	1	42.9091	9.5	2	1	4.27043	2	2	100	1	1	1	1	588	0	2
701	Closed [percutaneous] [needle] biopsy of brain, Burr hole approach	1	1	1	1	1	1	1	0	76	2	20.4	13.2	4.1	0.74	4.74227	1	1	0	0	1	2	0	2	0	0	0	3	1	1	2	34.7273	10.5	2	2	6.0241	1	1	50	1	1	0	2	83	0	2
401	Other cranial nerve decompression	1	1	1	1	1	1	1	0	70	1	26.5	14.3	4.3	1	2	0	1	0	0	1	1	0	1	0	0	0	3	1	1	2	38.9231	13.5	2	1	1.94995	2	1	100	1	1	1	1	181	0	2
711	Excision of acoustic neuroma	1	1	1	1	1	1	1	0	68	1	31.6	15.5	4.5	0.69	1.14521	1	1	1	0	1	1	0	2	0	0	0	4	1	4	2	48.7273	12.5	1	1	5.59001	2	1	650	1	2	1	1	401	0	2
740	Closure of stoma of large intestine	1	1	1	1	1	1	1	0	70	2	23.5	13.3	4.6	0.71	1.42581	1	1	0	0	2	2	0	1	0	0	0	1	1	1	1	39.375	8.5	1	2	4.72131	1	1	100	1	1	0	2	125	0	2
536	Other transurethral excision or destruction of lesion or tissue of bladder	1	1	1	1	1	1	1	0	74	1	20.7	14.2	4.4	0.9	1.69419	1	1	0	0	1	1	0	2	0	0	0	5	1	3	1	50.8889	9.5	1	2	29.7893	2	1	250	1	1	1	1	46	0	2
739	Breast conserving surgery	1	1	1	1	1	1	1	0	37	2	25.6	14.3	4.5	0.71	2.61902	1	1	0	0	1	1	0	1	0	0	0	5	1	4	1	36	10.5	2	1	5.71449	1	1	200	1	1	0	1	162	0	2
608	Partial hepatectomy	1	1	1	1	1	1	1	0	64	1	25.7	15	4.2	0.94	2.57037	0	1	1	0	1	1	0	1	0	0	0	1	1	2	1	55.3333	9	2	1	6.64275	1	1	150	1	1	1	1	234	1	1
525	Excision of lesion or tissue of cerebral meninges	1	1	1	1	1	1	1	0	71	2	22.2	13	4.6	0.91	3.10641	1	1	0	0	2	2	0	2	0	0	0	3	1	4	1	61.4286	8.5	2	2	3.40814	1	1	50	1	1	0	1	192	0	2
610	Other partial resection of small intestine	1	1	1	1	1	1	1	0	60	1	25.4	12.3	4.3	0.82	2.67833	0	1	0	0	1	1	0	2	1	1	0	1	1	1	1	59	9	1	1	6.90708	2	1	500	1	2	1	1	263	1	1
733	Lumbar and lumbosacral fusion, posterior technique	1	1	1	1	1	1	1	0	72	2	20.7	11.1	4.2	1.06	2.20226	1	1	0	0	1	2	0	1	0	0	0	5	1	1	1	33.7	10.5	1	1	7.03047	2	2	700	1	2	1	1	290	0	2
471	Other excision or destruction of lesion or tissue of brain	1	1	1	1	1	1	1	0	71	2	24.6	10.8	4.2	0.65	2.15149	1	2	0	0	2	2	0	2	0	0	0	3	1	1	1	40.8889	9.5	2	1	2.82575	1	1	50	1	1	1	1	182	0	2
566	Exploratory laparotomy	1	1	1	1	1	1	1	0	59	1	22.8	13.8	4.1	0.81	3.10667	1	1	0	0	2	2	0	1	0	0	0	1	1	1	1	46	10.5	1	1	9.26689	1	1	20	1	1	0	1	64	0	2
388	Total knee replacement	1	1	1	1	1	1	1	0	81	1	26.1	12.1	4.5	0.97	3.32809	1	1	0	0	2	1	0	1	0	0	0	5	1	1	1	43.4545	11.5	2	1	6.63078	2	1	50	2	2	1	1	97	0	2
660	Decompression of trigeminal nerve root	1	1	1	1	1	1	1	0	64	2	23.7	12.8	4.5	0.82	1.9224	1	1	0	0	1	2	0	1	0	0	0	3	1	4	2	27.1538	13.5	2	1	5.7041	2	1	100	1	2	1	1	165	0	2
587	Other cranial nerve decompression	1	1	1	1	1	1	1	0	62	2	33.7	11.8	4.1	0.7	1.51456	1	1	0	0	1	1	0	2	0	0	0	3	1	4	1	24.9231	12	1	1	8.35744	1	1	100	1	1	1	1	153	0	2
644	Open biopsy of brain	1	1	1	1	1	1	1	0	79	2	23	13.9	3.9	0.57	1.00198	1	1	0	0	1	2	0	2	0	0	0	3	1	1	1	25.5	11	1	1	5.62771	1	1	100	1	1	0	1	126	0	2
527	EVAR with right distal internal iliac artery embolization	1	1	1	1	1	1	1	0	84	1	24.8	13	3.9	1.07	2.39823	1	1	0	0	1	1	0	1	0	0	0	5	1	1	1	35.9091	12	1	1	14.929	2	1	600	1	2	1	1	255	0	2
748	Partial gastrectomy with anastomosis to jejunum	1	1	1	1	1	1	1	0	58	1	23.4	13	4	1.1	1.83141	1	1	1	0	1	1	0	2	1	1	0	1	1	2	3	55.4	10	1	2	5.22675	1	1	250	1	2	1	1	344	1	1
409	Pharyngeal biopsy	1	1	1	1	1	1	1	0	68	2	21.2	10.3	3.9	0.55	14.0233	1	1	0	0	2	2	0	2	0	0	0	4	1	4	2	33	12.5	2	1	6.73733	2	1	200	1	1	1	1	88	0	2
453	Implantation of artificial urinary sphincter [AUS]	1	1	1	1	1	1	1	0	69	1	22.6	8.9	2.9	0.81	2.02174	1	1	0	0	1	1	0	2	1	1	0	5	1	4	2	30.8235	14.5	1	1	12.7575	2	1	400	1	2	1	1	175	0	2
432	Other excision or destruction of lesion or tissue of brain	1	1	1	1	1	1	1	0	67	2	21.3	12.5	4.3	0.72	9.89231	1	2	0	0	2	2	0	2	0	0	0	3	1	1	1	41.3333	9.5	1	1	4.27655	2	1	500	1	2	1	1	391	0	2
493	Rotator cuff repair	1	1	1	1	1	1	1	0	64	1	14.4	12.8	4	1.01	1.32583	1	1	0	0	1	1	0	2	0	0	0	5	1	1	1	40.5	14.5	2	1	6.49752	2	1	250	1	1	1	1	202	0	2
650	Tympanoplasty, type I	1	1	1	1	1	1	1	0	66	2	32.1	12.1	4.4	0.6	0.88843	1	1	0	0	1	1	0	1	0	0	0	4	1	1	1	40.3333	13.5	2	1	2.94609	1	1	10	2	1	1	1	102	0	2
507	Other local excision or destruction of lesion of joint, knee	1	1	1	1	1	1	1	0	74	2	26.4	11.1	3.3	0.97	13.7021	1	1	0	0	1	1	0	2	0	0	0	5	1	1	1	29.8462	13	2	1	1.85034	1	1	5	1	2	1	1	229	0	2
512	Other transurethral excision or destruction of lesion or tissue of bladder	1	1	1	1	1	1	1	0	71	1	27.6	15.1	4.2	1.06	1.82531	0	1	0	0	1	2	0	2	0	0	0	1	1	1	1	38.4167	11.5	1	1	8.72829	1	1	50	1	1	1	1	57	0	2
447	Excision of lesion or tissue of cerebral meninges	1	1	1	1	1	1	1	0	72	1	23.6	15.2	4.1	1.08	1.42623	1	1	1	0	1	1	0	1	0	0	0	1	1	1	1	54.1667	6.5	1	1	1.28541	1	1	100	1	1	1	1	477	0	2
532	Radical prostatectomy	1	1	1	1	1	1	1	0	77	1	22.5	14.1	4	1.04	2.30473	1	1	0	0	1	1	0	1	0	0	0	5	1	1	1	30.5385	13	1	1	11.9528	2	2	2300	1	1	0	1	207	0	2
556	Coil embolization	1	1	1	1	1	1	1	0	68	2	23.5	12.2	4.2	0.73	1.31625	0	1	0	0	2	2	0	2	0	0	0	5	1	3	1	31.6154	13.5	2	1	2.43506	1	1	30	1			1	176	0	2
565	Partial gastrectomy with anastomosis to duodenum	1	1	1	1	1	1	1	0	71	1	28.2	10.9	4.1	1.57	1.87735	0	1	0	0	1	2	0	1	0	0	0	1	1	1	3	57.5	9.5	1	1	5.71211	1	1	150	1	1	0	1	202	1	1
758	Tonsillectomy without adenoidectomy	1	1	1	1	1	1	1	0	32	1	18.8	15	4.7	1.14	1.38678	0	1	0	0	1	1	0	2	0	0	0	4	1	1	1	54.1111	9	1	2	4.29016	1	1	100	1	1	0	1	83	0	2
579	Other cranial nerve decompression	1	1	1	1	1	1	1	0	64	2	23.3	12.6	4.7	0.68	1.01068	1	1	0	0	1	1	0	2	0	0	0	5	1	4	2	32.5333	14.5	2	1	4.17228	2	1	300	1	1	1	1	173	0	2
624	Lumbar and lumbosacral fusion, posterior technique	1	1	1	1	1	1	1	0	65	2	21.7	12	4.2	0.81	2.50237	1	1	0	0	1	1	0	2	0	0	0	5	1	1	1	30.5385	13	2	1	8.23822	2	2	2300	1	1	0	1	301	0	2
754	Sigmoidectomy	1	1	1	1	1	1	1	0	51	1	31.5	14.3	4.9	0.8	1.52672	1	1	1	0	2	1	0	1	0	0	0	1	1	1	1	40.6429	18.5	2	1	5.6244	1	1	100	1	1	0	1	164	0	2
415	Simple mastoidectomy, revision	1	1	1	1	1	1	1	0	62	2	25.4	14	4.2	0.7	1.37209	1	1	0	0	1	2	0	1	0	0	0	4	1	1	1	68.7143	8.5	2	1	3.97698	1	1	20	1	1	1	1	225	0	2
368	Dorsal and dorsolumbar fusion, posterior technique	1	1	1	1	1	1	1	0	75	2	21.3	13.1	4.9	0.76	6.30538	1	2	0	0	1	2	1	1	0	0	0	5	1	1	1	41.6667	10.5	1	1	3.0338	2	1	400	1	1	1	1	441	0	2
695	Partial gastrectomy with anastomosis to duodenum	1	1	1	1	1	1	1	0	54	1	18.7	16.1	4.7	1.03	1.37478	1	1	1	0	1	1	0	2	0	0	0	1	1	4	1	50.6364	10.5	1	1	7.48204	1	1	150	1	1	0	2	179	1	1
351	Closed reduction of fracture with internal fixation, femur	1	1	1	1	1	1	1	0	82	2	18.5	8.8	3.8	3.28	6.29699	1	1	0	0	2	2	0	2	0	0	0	1	1	4	1	31.7857	15.5	1	1	14.0187	1	1	80	1	2	1	1	128	0	2
482	Lumbar and lumbosacral fusion, posterior technique	1	1	1	1	1	1	1	0	72	2	19.9	11.6	4.6	0.81	1.29359	1	1	0	0	1	1	0	1	0	0	0	5	1	4	1	34.6	10	2	1	3.66126	2	1	50	1	1	0	1	346	0	2
607	Sigmoidectomy	1	1	1	1	1	1	1	0	71	1	23	14.9	4.5	0.91	1.36357	0	2	0	0	1	1	0	1	0	0	0	1	1	1	1	51	10	1	1	6.29673	2	1	300	1	1	1	1	210	1	1
454	Other exploration and decompression of spinal canal	1	1	1	1	1	1	1	0	69	1	19.1	16.7	4.1	0.93	2.4375	0	1	0	0	1	2	0	2	0	0	0	5	1	4	2	24.3333	15	1	1	2.23569	1	1	50	1	2	1	1	345	0	2
647	Other excision or destruction of lesion or tissue of brain	1	1	1	1	1	1	1	0	65	2	25.2	14	4.8	0.71	1.08453	1	1	0	0	1	1	0	1	0	0	0	3	1	4	1	30.1111	10	1	2	8.61038	2	2	1350	1	2	1	1	452	0	2
625	Excision of lesion or tissue of cerebral meninges	1	1	1	1	1	1	1	0	74	2	23.1	12.9	3.9	0.53	1.15969	1	1	0	0	1	1	0	1	0	0	0	3	1	1	1	28.7143	15	2	1	8.13523	2	1	1000	1	2	1	1	437	0	2
745	Partial nephrectomy, Robotic Surgery	1	1	1	1	1	1	1	0	72	1	26.4	16.5	4.3	0.82	1.73906	1	1	1	0	1	1	0	2	0	0	0	1	1	1	1	57.875	9.5	1	1	5.18911	1	1	150	1	1	1	2	320	0	2
442	Closure of stoma of small intestine	1	1	1	1	1	1	1	0	73	1	20.1	9.4	2.7	0.55	40.2083	1	1	1	0	1	2	0	2	1	0	0	1	1	1	2	33.2857	15	2	1	10.6909	2	1	100	1	1	1	1	178	1	1
479	Ventricular shunt to abdominal cavity and organs	1	1	1	1	1	1	1	0	66	2	19.1	14.4	4.3	0.85	0.767123	1	1	0	0	2	2	0	1	0	0	0	5	1	1	1	37.8333	12	2	1	4.65766	1	1	30	1	1	0	1	95	0	2
439	Unilateral thyroid lobectomy	1	1	1	1	1	1	1	0	55	1	23.3	15.4	4.8	1.11	1.97753	1	1	1	0	2	1	0	2	0	0	0	4	1	3	1	56.25	8	1	1	2.73445	1	1	10	1	1	1	1	101	0	2
511	Excision of lesion or tissue of cerebral meninges	1	1	1	1	1	1	1	0	65	2	25.7	13.6	4.4	0.65	2.14652	1	1	0	0	1	2	0	2	0	0	0	3	1	1	1	43.7778	9.5	1	1	2.43267	1	1	50	1	2	1	1	511	0	2
544	Other vaginal hysterectomy	1	1	1	1	1	1	1	0	62	2	26	11.2	4.5	0.86	2.10179	1	2	0	0	1	1	0	2	0	0	0	5	1	1	1	44.8182	11	2	2	8.32796	2	1	100	1	1	0	1	176	0	2
435	Other exploration and decompression of spinal canal	1	1	1	1	1	1	1	0	60	2	19.2	12.3	4.4	0.75	0.621469	1	1	0	0	1	1	0	2	0	0	0	5	1	1	1	48.875	8.5	1	1	3.56739	1	1	150	1	1	1	1	242	0	2
515	Other cranial nerve decompression	1	1	1	1	1	1	1	0	68	2	28	12.7	4.3	0.69	0.828829	1	1	0	0	1	1	0	2	0	0	0	3	1	4	1	78.6667	6	2	1	3.60457	1	1	50	2	1	1	1	142	0	2
613	Excision of lesion or tissue of cerebral meninges	1	1	1	1	1	1	1	0	67	2	15.1	14.2	4.8	0.79	1.45073	1	1	0	0	1	1	1	2	0	0	0	3	1	4	1	26.0833	12.5	1	1	9.0036	2	2	600	1	2	1	1	392	0	2
558	Excision of lesion or tissue of cerebral meninges	1	1	1	1	1	1	1	0	79	2	18.4	12.8	4.7	0.7	1.81397	1	1	0	0	1	1	0	1	0	0	0	3	1	4	2	21.6923	12.5	2	1	11.697	2	2	350	1	2	1	1	301	0	2
393	Partial hepatectomy	1	1	1	1	1	1	1	0	69	1	25.8	12.8	4.3	1.08	2.37241	1	1	0	0	1	2	1	1	0	0	0	1	1	3	2	45.3636	11.5	2	1	4.67062	1	1	200	2	1	0	1	239	1	1
703	Ethmoidectomy	1	1	1	1	1	1	1	0	54	2	19	13.4	4.4	0.64	1.28259	1	1	0	0	1	1	0	2	0	0	0	4	1	4	1	40.9	10.5	2	1	5.02375	1	1	200	2	1	0	1	138	0	2
640	Transurethral removal of obstruction from ureter and renal pelvis with laser	1	1	1	1	1	1	1	0	78	2	23.3	13	4.4	0.66	1.34305	0	2	0	0	1	1	0	1	0	0	0	5	1	1	1	34.5455	11.5	1	1	5.19481	1	1	30	1	2	1	1	105	0	2
697	Total abdominal hysterectomy	1	1	1	1	1	1	1	0	76	2	24.9	12.1	4.5	0.8	1.625	1	1	0	0	1	2	0	1	0	0	0	5	1	4	1	41.8	11	2	1	13.7271	2	2	2000	2	2	1	1	478	1	1
363	Laparoscopically assisted vaginal hysterectomy	1	1	1	1	1	1	1	0	70	2	23	12.7	4.5	0.77	1.2726	0	1	0	0	1	2	0	1	0	0	0	5	1	1	1	74.3333	6.5	2	1	5.70306	2	1	100	1	1	1	1	129	0	2
712	Other anterior resection of rectum	1	1	1	1	1	1	1	0	58	2	26.5	13.9	4.9	0.76	2.38854	1	1	0	0	1	1	0	1	0	0	0	1	1	1	1	44.6	12	2	1	9.05543	2	2	800	1	1	0	1	350	1	1
449	Other partial resection of small intestine	1	1	1	1	1	1	1	0	64	2	20	11.2	4.1	0.93	0.495781	0	1	0	0	1	1	0	2	0	0	0	1	1	1	1	39.6	11.5	2	1	3.378	1	1	30	1	1	0	1	83	1	1
452	Other partial ostectomy, other	1	1	1	1	1	1	1	0	53	1	29.8	11.3	4.6	1.95	7.64612	0	1	0	0	2	2	1	1	0	0	0	4	1	3	1	40.2	10	1	1	6.34249	2	1	250	1	1	1	1	301	0	2
731	Other excision or destruction of lesion or tissue of brain	1	1	1	1	1	1	1	0	84	1	27.1	13.8	4	0.94	2.90598	1	1	1	0	1	1	0	1	0	0	0	3	1	1	1	82.2	7	1	2	5.90208	2	1	550	1	1	1	1	175	0	2
670	Other anterior resection of rectum	1	1	1	1	1	1	1	0	49	2	21.1	11.9	3.9	0.71	3.65142	0	1	0	0	1	1	0	2	1	1	0	1	1	1	1	42.2222	10	1	1	5.88235	1	1	50	1	2	1	1	204	0	2
668	Nephroureterectomy	1	1	1	1	1	1	1	0	64	2	31.7	16.2	4.4	0.72	2.29994	1	1	0	0	1	1	0	2	0	0	0	5	1	1	1	35.2	11.5	2	2	3.80999	2	1	300	1	2	1	1	383	0	2
705	Other repair of urethra	1	1	1	1	1	1	1	0	60	1	18.6	11.5	4	0.92	1.2572	1	1	1	0	1	1	0	2	0	0	0	5	1	3	1	57.3333	9	1	1	3.70115	1	1	200	1	1	0	1	217	0	2
693	Excision of lesion or tissue of cerebral meninges	1	1	1	1	1	1	1	0	60	1	20.7	13	4.5	1.01	2.22272	1	1	1	0	2	2	0	2	0	0	0	3	1	1	1	44.4	10.5	1	2	6.73926	2	1	400	1	2	1	1	242	0	2
560	Partial nephrectomy	1	1	1	1	1	1	1	0	66	1	26	16.7	4.4	1.34	1.14413	1	2	1	0	1	1	1	2	0	0	0	5	1	3	1	48.6667	12	2	1	5.15996	1	1	250	1	1	0	1	323	0	2
478	Open reduction of fracture with internal fixation, tibia and fibula	1	1	1	1	1	1	1	0	43	1	23.7	15.9	4.5	0.81	2.20949	0	1	0	0	1	1	0	1	0	0	0	5	1	4	1	54.125	10	1	1	25.1876	2	1	400	1	2	1	1	118	0	2
728	Radical prostatectomy, Robotic Surgery	1	1	1	1	1	1	1	0	72	1	27.4	14	4.6	0.91	1.00893	1	1	1	0	1	2	0	1	1	1	0	5	1	1	1	53.625	8.5	1	1	5.40408	1	1	300	1	1	1	2	207	0	2
609	Other anterior resection of rectum	1	1	1	1	1	1	1	0	72	1	20.8	13.4	4.3	0.93	8.21875	1	1	1	0	1	1	0	2	0	0	0	1	1	1	1	54.25	11.5	1	1	3.36606	2	1	50	1	2	1	2	155	1	1
590	Other excision or destruction of lesion of uterus	1	1	1	1	1	1	1	0	49	2	20.9	11.2	4.3	0.54	2.86755	1	1	0	0	1	1	0	1	0	0	0	5	1	4	1	30.1538	13.5	2	1	12.7244	2	1	250	1	1	1	1	215	0	2
374	Other cranial nerve decompression	1	1	1	1	1	1	1	0	76	2	23.2	12	4	0.68	0.670412	0	1	0	0	1	1	0	1	0	0	0	3	1	4	2	33.5	13	2	1	7.28252	1	1	100	1	1	0	1	163	0	2
638	Other total gastrectomy	1	1	1	1	1	1	1	0	52	2	19.4	14.5	4	0.69	4.79419	0	1	0	0	1	1	0	1	0	0	0	1	1	3	1	35.7778	8.5	1	1	13.0163	1	1	150	1	1	1	1	141	1	1
502	Other excision or destruction of lesion or tissue of brain	1	1	1	1	1	1	1	0	55	1	23.7	14.7	4.4	1.01	3.60948	0	1	1	0	2	2	0	2	0	0	0	3	1	1	1	33.8462	14	1	1	3.89858	1	1	150	1	2	1	1	352	0	2
563	Laparoscopic cholecystectomy	1	1	1	1	1	1	1	0	31	2	24.7	12.8	4.2	0.8	2.04218	0	1	0	0	1	1	0	1	0	0	0	2	1	4	1	97	9	2	1	11.8819	1	1	20	1	1	1	1	63	0	2
398	Partial gastrectomy with anastomosis to jejunum	1	1	1	1	1	1	1	0	64	1	24.4	13	4.4	1.03	3.55705	0	1	0	0	2	2	0	2	0	0	0	1	1	1	1	30.0833	12	1	1	5.14492	1	1	50	2	1	0	1	182	0	2
353	Lobectomy of liver	1	1	1	1	1	1	1	0	74	1	18.8	13.9	4.3	1.37	6.18308	1	1	0	0	1	1	0	2	1	1	0	2	1	4	2	58.625	9	1	1	4.09061	2	1	250	1	1	1	1	246	1	1
509	Excision of acoustic neuroma	1	1	1	1	1	1	1	0	62	1	17.8	14.9	3.8	1.05	1.32681	1	1	1	0	1	1	0	1	0	0	0	4	1	1		34.3636	11	1	2	1.92994	1	1	10	1	1	0	1	241	0	2
680	Partial gastrectomy with anastomosis to duodenum	1	1	1	1	1	1	1	0	77	1	23.5	13.5	4.4	0.85	1.49162	0	1	1	0	1	1	0	1	0	0	0	1	1	1	1	54.2222	10	1	1	5.70364	1	1	100	1	2	1	1	182	1	1
750	Radical pancreaticoduodenectomy	1	1	1	1	1	1	1	0	77	2	19.4	14.1	4.3	0.97	1.31638	1	2	0	0	2	2	0	2	0	0	0	1	1	1	1	47.2222	9	2	2	4.59753	2	1	500	1	1	1	2	349	1	1
456	Other exploration and decompression of spinal canal	1	1	1	1	1	1	1	0	78	2	27.7	9.3	4.2	0.75	1.52361	0	1	0	0	2	2	0	1	0	0	0	5	1	3	1	37	8.5	1	1	3.46963	1	1	10	1	2	1	2	204	0	2
605	Simple mastoidectomy	1	1	1	1	1	1	1	0	74	2	24.9	11.5	4.7	0.8	1.58092	1	1	0	0	2	2	0	1	0	0	0	4	1	1	1	29.4167	13.5	2	1	8.83931	1	1	50	2	1	0	1	172	0	2
548	Other exploration and decompression of spinal canal	1	1	1	1	1	1	1	0	65	1	24.2	12.9	4.5	0.98	2.96953	1	1	0	0	2	2	0	2	0	0	0	5	1	4	2	55.6667	11.5	2	1	6.02968	2	1	150	1	1	1	1	231	0	2
360	Total cholecystectomy	1	1	1	1	1	1	1	0	78	2	22.3	10.6	3.4	0.46	1.11092	1	1	0	0	1	1	0	2	0	0	0	2	1	1	1	43.3333	12.5	2	1	1.93042	2	1	300	1	1	1	1	347	1	1
397	Laparoscopically assisted vaginal hysterectomy	1	1	1	1	1	1	1	0	63	2	27.9	13.3	4.5	0.77	2.38214	0	1	0	0	1	1	0	2	0	0	0	5	1	3	1	36.9231	12.5	1	1	9.86193	1	1	100	1	1	1	1	153	0	2
738	Right hemicolectomy	1	1	1	1	1	1	1	0	76	2	25.5	12.9	4.6	0.76	0.882314	1	1	0	0	2	2	0	2	1	1	0	1	1	1	1	42.8889	11.5	2	1	7.79589	1	1	80	1	1	0	1	166	0	2
464	Excision of lesion or tissue of cerebral meninges	1	1	1	1	1	1	1	0	71	2	20.3	14.6	4.6	0.79	2.11164	1	1	0	0	2	1	0	1	0	0	0	3	1	4	2	40.3333	15	2	1	3.636	2	1	250	1	2	1	1	394	0	2
593	Other cranial nerve decompression	1	1	1	1	1	1	1	0	44	2	24.5	9.4	4.2	0.6	3.264	1	1	1	0	1	1	0	1	0	0	0	3	1	4	2	24.1176	16	1	1	5.9475	2	1	150	1	1	0	1	191	0	2
557	Other removal of vitreous	1	1	1	1	1	1	1	0	66	1	28.1	12.8	4.3	0.92	1.29376	1	1	0	0	1	1	0	1	0	0	0	5	1	1	1	51.1	10.5	1	1	21.5127	1	1	10	2	1	0	1	36	0	2
653	Microscopic other exploration and decompression of spinal canal	1	1	1	1	1	1	1	0	72	1	22.6	14.8	4.6	1.01	1.94873	0	1	0	0	1	1	0	1	0	0	0	5	1	1	1	44.2727	11.5	2	1	5.25222	1	1	50	1	1	1	1	130	0	2
551	Other repair of urethra	1	1	1	1	1	1	1	0	30	1	28.2	14.7	4.6	0.9	1.3091	0	1	1	0	1	1	0	1	0	0	0	5	1	3	1	41.9286	15.5	2	1	3.40184	2	1	300	1	2	1	1	249	0	2
474	Excision or destruction of lesion or tissue of abdominal wall or umbilicus	1	1	1	1	1	1	1	0	38	2	23	12.6	4.7	0.78	1.65687	1	1	0	0	1	1	0	2	1	1	0	1	1	3	1	42.4	10.5	2	1	18.0107	1	1	100	1	2	1	1	94	1	1
459	Total splenectomy	1	1	1	1	1	1	1	0	66	1	23.2	9.9	3.1	1.65	10.3817	1	1	1	0	2	2	0	1	0	0	0	1	1	4	1	45.4545	11	1	1	6.52978	2	1	400	1	2	1	1	179	0	2
667	Other cranial nerve decompression	1	1	1	1	1	1	1	0	60	1	20.4	13.4	4.2	0.94	0.927492	1	1	1	0	1	1	0	2	0	0	0	3	1	4	1	40.4615	13	1	1	3.35409	2	1	300	1	1	1	1	164	0	2
672	Excision of lesion of other soft tissue	1	1	1	1	1	1	1	0	46	1	23.7	14.8	4.5	0.95	1.34203	1	1	0	0	1	1	0	2	0	0	0	3	1	4	1	58.7778	10	1	1	2.92032	1	1	50	1	1	0	2	102	0	2
691	Laparoscopic cholecystectomy, Robotic Surgery	1	1	1	1	1	1	1	0	69	2	21.3	12.5	4.5	0.91	1.8612	1	1	0	0	1	1	0	2	0	0	0	2	1	1	1	26.1667	15.5	2	1	7.30009	1	1	50	1	1	1	2	106	0	2
412	Partial excision of pituitary gland, transsphenoidal approach	1	1	1	1	1	1	1	0	75	2	22.9	12.4	4.6	0.67	3.03895	1	1	0	0	2	2	0	1	0	0	0	3	1	4	1	30.2308	13.5	1	1	0.690084	2	1	50	1	1	1	1	337	0	2
630	Endoscopic partial excision of pituitary gland, transsphenoidal apprach	1	1	1	1	1	1	1	0	64	1	17.8	12.6	4.4	0.76	3.62371	0	1	0	0	1	1	0	2	0	0	0	3	1	4	2	30.8235	14.5	2	1	7.3561	2	1	400	1	2	1	1	264	0	2
436	Total abdominal hysterectomy	1	1	1	1	1	1	1	0	84	2	25.2	9.7	3.6	0.62	8.06593	0	1	0	0	1	2	1	1	1	1	0	5	1	1	1	47.7778	13	2	1	4.31726	1	1	50	1	2	1	1	242	0	2
615	Total intra-abdominal colectomy	1	1	1	1	1	1	1	0	79	1	22.7	9.7	3.7	1.41	2.96392	1	1	0	0	2	2	1	2	0	0	0	1	1	2	3	29.5385	15.5	1	1	6.73644	2	2	900	1	2	1	1	489	0	2
488	Excision or destruction of lesion of spinal cord or spinal meninges	1	1	1	1	1	1	1	0	80	2	25.6	12.1	4.2	0.68	2.19383	1	1	0	0	1	1	0	1	0	0	0	3	1	4	1	30.1111	10	1	2	19.8749	2	2	1350	1	2	1	1	247	0	2
371	Endarterectomy, other vessels of head and neck	1	1	1	1	1	1	1	0	66	1	23.3	13.1	4.6	0.79	1.91379	1	1	1	0	2	2	0	1	1	1	0	5	1	1	3	57.5	9.5	1	1	5.66836	1	1	150	1	1	0	1	223	0	2
741	Left hemicolectomy	1	1	1	1	1	1	1	0	75	1	23.3	11.9	4.4	1.22	1.584	1	1	0	0	1	2	0	2	0	0	0	1	1	1	1	52.1	9.5	1	1	0.410378	1	1	10	1	1	0	1	482	0	2
365	Other exploration and decompression of spinal canal	1	1	1	1	1	1	1	0	83	2	20.9	11.6	4.4	0.96	1.44099	1	1	0	0	1	2	0	1	0	0	0	5	1	1	1	43.3333	14	2	1	8.8141	2	1	150	1	1	0	1	156	0	2
764	Other excision or destruction of lesion or tissue of brain	1	1	1	1	1	1	1	0	68	1	23.1	15.1	4.5	1.12	2.48265	1	1	1	0	2	2	0	2	0	0	0	3	1	4	1	48.8	10.5	1	1	4.05834	1	1	300	1	2	1	1	285	0	2
597	Excision of lesion or tissue of cerebral meninges	1	1	1	1	1	1	1	0	71	1	29	16.3	4.3	0.99	2.11846	1	1	1	0	1	1	0	1	0	0	0	3	1	4	1	43.4167	12	2	1	5.64164	2	1	1200	1	2	1	1	391	0	2
612	Lumbar and lumbosacral fusion, posterior technique	1	1	1	1	1	1	1	0	60	2	31.4	13.1	4.2	0.62	3.62035	1	1	0	0	1	1	0	1	1	1	0	5	1	1	1	32.1429	13.5	2	1	5.34387	2	1	200	1	1	0	1	269	0	2
431	Lumbar and lumbosacral fusion, posterior technique	1	1	1	1	1	1	1	0	80	2	18.9	10.7	4.1	0.95	1.38273	1	1	0	0	2	1	0	2	0	0	0	5	1	1	1	56.625	8	2	2	1.37195	1	1	50	1	1	1	1	297	0	2
385	Complete sialoadenectomy, parotid gland	1	1	1	1	1	1	1	0	57	1	26.6	15	4.4	1.09	2.15923	1	1	1	0	1	1	0	1	0	0	0	4	1	1	1	56	9.5	2	1	3.29331	2	2	400	1	2	1	1	648	0	2
387	Endoscopic other excision or destruction of lesion or tissue ot brain	1	1	1	1	1	1	1	0	72	1	24	11.4	3.9	1.4	2.95337	1	1	1	0	2	2	0	1	0	0	0	3	1	4	2	28.8889	17.5	2	1	2.33918	2	1	200	1	2	1	1	375	0	2
715	Transurethral removal of obstruction from ureter and renal pelvis with laser	1	1	1	1	1	1	1	0	77	1	24.7	14	4.2	1.35	3.44691	1	2	0	0	2	2	0	1	1	1	0	5	1	1	1	41.6923	13	2	1	5.17751	1	1	20	1	1	1	1	137	0	2
742	Partial gastrectomy with anastomosis to duodenum	1	1	1	1	1	1	1	0	77	1	22.2	14.9	4.5	0.96	1.23117	1	1	1	0	1	1	0	2	0	0	0	1	1	3	1	57.4286	7.5	1	2	7.11862	1	1	100	2	2	1	1	222	1	1
641	Other exploration and decompression of spinal canal	1	1	1	1	1	1	1	0	73	2	21.8	12.3	4.1	0.64	2.39409	1	1	0	0	1	1	0	2	0	0	0	5	1	1	1	27.6154	13	2	1	6.85337	1	1	150	1	2	1	1	446	0	2
677	Other exploration and decompression of spinal canal	1	1	1	1	1	1	1	0	61	1	27	12	4.1	0.77	2.75701	1	1	0	0	1	2	0	2	0	0	0	5	1	1	2	51	11.5	1	1	4.99351	1	1	50	1	1	1	1	186	0	2
382	Laparoscopic cholecystectomy	1	1	1	1	1	1	1	0	59	2	25.7	13.6	4.4	0.58	0.657051	1	1	0	0	1	1	0	1	0	0	0	2	1	1	1	39.1667	11	2	2	26.2295	1	1	40	2	1	0	1	61	0	2
430	Ureteral catheterization	1	1	1	1	1	1	1	0	58	1	21.4	10.6	3.1	0.55	6.25792	1	1	1	0	1	1	0	2	0	0	0	5	1	1	1	49.1111	9.5	1	1	4.42008	1	1	50	1	1	0	1	101	0	2
601	Other cranial nerve decompression	1	1	1	1	1	1	1	0	63	1	25.2	14.8	4.3	1.09	1.44769	1	1	0	0	1	1	0	1	0	0	0	3	1	4	1	41.25	11	1	1	3.87525	2	1	150	1	2	1	1	193	0	2
674	Lobectomy of liver	1	1	1	1	1	1	1	0	68	1	21	13.3	4	1.01	6.56194	1	1	0	0	1	1	0	1	0	0	0	1	1	1	1	47.2727	13.5	2	1	5.83014	2	1	300	1	2	1	1	509	1	1
516	Closed [endoscopic] biopsy of larynx	1	1	1	1	1	1	1	0	84	2	23.6	12.5	4.3	0.59	3.95745	1	1	0	0	1	2	0	2	1	1	0	4	1	1	1	36.4545	12.5	2	1	7.0471	2	1	300	1	2	1	1	107	0	2
400	Excision of lesion or tissue of cerebral meninges	1	1	1	1	1	1	1	0	64	1	25.5	14.5	4.1	0.81	2.37116	1	1	1	0	1	1	1	1	0	0	0	3	1	4	1	97	9	2	1	1.49434	1	1	20	1	1	1	1	323	0	2
752	Dorsal and dorsolumbar fusion, posterior technique	1	1	1	1	1	1	1	0	80	2	23	15.3	4.3	0.84	3.54505	1	2	0	0	1	2	0	2	0	0	0	5	1	4	1	28.75	13.5	2	1	5.78597	2	1	400	1	2	1	1	406	0	2
559	Partial gastrectomy with anastomosis to duodenum	1	1	1	1	1	1	1	0	63	2	24.1	13.6	4.4	0.83	1.30944	0	1	0	0	1	1	0	1	0	0	0	1	1	1	1	31.875	19.5	2	1	5.66382	2	1	100	1	1	1	1	187	0	2
581	Right hemicolectomy	1	1	1	1	1	1	1	0	68	2	26.3	13.3	4.4	0.72	4.07532	1	1	0	0	2	2	0	1	1	1	0	1	1	1	1	33.2857	14	2	1	4.4051	1	1	60	1	1	0	2	236	0	2
665	Other exploration and decompression of spinal canal	1	1	1	1	1	1	1	0	66	2	24.6	11.4	4.8	0.93	2.6004	1	1	0	0	1	2	0	1	0	0	0	5	1	1	1	32.8462	14	2	1	7.52117	1	1	100	1	2	1	1	212	0	2
410	Excision of semilunar cartilage of knee	1	1	1	1	1	1	1	0	65	1	23.7	14.2	4.5	0.86	1.72085	1	1	1	0	1	1	0	1	0	0	0	5	1	3	1	37.6	11	1	1	10.8992	1	1	100	1	2	1	1	60	0	2
517	Lumbar and lumbosacral fusion, lateral transverse process technique	1	1	1	1	1	1	1	0	76	1	22.9	12.4	3.8	1.21	2.65194	1	1	0	0	2	1	0	1	0	0	0	5	1	4	1	42.3636	10.5	2	1	3.78448	2	1	300	1	2	1	1	672	0	2
600	Partial gastrectomy with anastomosis to jejunum	1	1	1	1	1	1	1	0	80	1	25.7	9.3	3.9	0.8	1.18132	1	1	1	0	1	1	0	1	0	0	0	1	1	1	1	47.7778	13	1	1	8.15344	1	1	50	1	2	1	1	137	0	2
422	Other partial excision of large intestine	1	1	1	1	1	1	1	0	78	1	21.9	10.7	3.5	3.22	1.1325	1	1	1	0	2	2	1	1	0	0	0	1	1	2	3	29.5385	15.5	1	1	5.44735	2	2	900	1	2	1	1	583	1	1
477	Bilateral vulvectomy	1	1	1	1	1	1	1	0	61	2	31	12.7	4.1	0.9	1.05804	1	2	0	0	1	1	0	2	0	0	0	5	1	1	1	67	5	2	1	7.14617	1	1	20	1	1	1	1	119	0	2
662	Other excision or destruction of lesion or tissue of brain	1	1	1	1	1	1	1	0	74	2	20.6	11.7	3.4	0.47	5.90678	1	1	0	0	1	1	0	1	0	0	0	5	1	4	2	37	8.5	1	1	10.0838	1	2	200	1	2	1	1	212	0	2
444	Other lysis of peritoneal adhesions	1	1	1	1	1	1	1	0	72	2	24.2	12.4	4.6	0.67	0.945813	0	1	0	0	1	1	0	1	0	0	0	5	1	1	1	32.5714	15.5	2	1	1.59363	1	1	50	1	2	1	1	251	0	2
603	Other total gastrectomy	1	1	1	1	1	1	1	0	72	1	20.9	11.4	4.4	1.03	2.15258	0	2	0	0	1	1	0	1	0	0	0	1	1	1	1	50	8	1	1	6.40949	2	1	200	1	1	1	2	159	1	1
592	Removal of ureterostomy tube and ureteral catheter	1	1	1	1	1	1	1	0	81	1	29.4	12.3	3.2	2.65	1.53422	1	1	1	0	1	1	0	1	0	0	0	3	1	1	3	31.15	18	2	2	2.81314	1	1	0	1			1	118	0	2
704	Partial nephrectomy, Robotic Surgery	1	1	1	1	1	1	1	0	46	2	24.6	12.8	4.9	0.74	1.57072	0	1	0	0	1	1	0	1	0	0	0	5	1	1	1	43.8889	9.5	2	1	10.0782	1	1	100	1	1	1	2	286	0	2
245	Left hemicolectomy	1	1	1	1	1	1	1	0	77	1	22.4	10.4	3.6	1.06	1.94539	1	1	1	0	2	2	0	2	1	0	1	2	1	1	1	45.8889	9.5	1	1	7.29194	1	1	50	1	2	1	1	224	0	2
244	Other vaginal hysterectomy	1	1	1	1	1	1	1	0	64	2	31.4	13.8	4.5	0.65	1.7	2	1	0	0	1	1	0	2	0	0	0	5	1	1	1	35.6	12	2	1	4.12	2	1	100	1	2	1	1	334	0	2
659	SPA-BSO C VTH	1	1	1	1	1	1	1	0	65	2	31.4	14	4.2	0.64	1.06131	2	1	0	1	1	1	0	2	0	0	0	5	1	4	3	36.1	15	2	1	5.99425	1	1	200	1	2		1	160	0	2
487	Closed reduction of fracture with internal fixation, femur	1	2	1	1	1	1	1	0	78	2	19	7.5	3.1	0.35	1.69231	1	1	0	1	2	2	0	1	1	0	0	5	1	4	1	39.3	9.5	2	1	2.72213	1	1	20	1	1	0	1	112	0	2
212	Other anterior resection of rectum	1	2	1	1	1	1	1	0	68	1	24.2	12.9	4.4	0.76	1.53669	0	1	0	1	1	1	1	2	0	0	0	2	1	1	1	43.4545	11.5	2	1	4.10413	2	1	50	2	2	1	1	164	1	1
237	Sigmoidectomy	1	2	1	1	1	1	1	0	78	1	24.9	10.3	3.9	0.75	1.45494	1	1	1	1	1	2	0	2	1	0	0	1	1	1	1	52.1	10.5	2	1	5.05689	2	1	100	1	1	0	1	175	1	1
319	Endoscopic partial excision of pituitary gland, transsphenoidal apprach	1	2	1	1	1	1	1	0	53	2	21.2	13.1	4.1	0.53	0.713467	1	1	0	1	1	1	0	1	1	1	0	3	1	3	1	52.2857	9	1	2	9.76852	1	1	200	1	2	1	1	133	0	2
239	Dorsal and dorsolumbar fusion, posterior technique	1	2	1	1	1	1	1	0	72	2	34.7	13.3	4.3	0.84	6.25716	0	1	0	1	2	1	1	1	0	0	0	5	1	1	1	29.0769	15.5	2	1	5.80055	2	2	500	1	1	1	1	281	0	2
44	Ventricular shunt to abdominal cavity and organs	1	2	1	1	1	1	1	0	73	2	21.8	12.7	3.6	0.66	5.26177	1	1	0	1	1	1	0	1	0	0	0	3	1	2	1	32.7778	11	1	1	30.7487	1	2	1200	2	1	0	1	88	0	2
234	Simple excision of other lymphatic structure	1	2	1	1	1	1	1	0	55	1	24.2	11.1	3.7	0.8	4.41402	1	1	0	1	1	2	0	1	0	0	0	1	1	3	1	58.75	10	1	1	7.4251	1	1	200	1	1	0	1	329	1	1
332	Excision of lesion or tissue of cerebral meninges	1	2	1	1	1	1	1	0	73	1	28.5	15.2	4.4	0.83	0.96978	1	2	1	1	1	2	0	1	0	0	0	3	1	4	2	37.5	14	1	1	4.71698	2	1	400	1	2	1	2	318	0	2
331	Endoscopic partial excision of pituitary gland, transsphenoidal apprach	1	2	1	1	1	1	1	0	66	1	29.7	13.3	4.2	1.13	0.478469	1	1	1	1	1	1	1	1	0	0	0	3	1	4	1	41.7143	14.5	2	2	3.75689	2	1	200	1	1	1	1	226	0	2
263	Simple mastoidectomy	1	2	1	1	1	1	1	0	66	1	21	14.7	4.9	0.92	3.20689	0	1	0	1	1	1	0	1	0	0	0	4	1	1	1	136	4	1	1	5.5669	1	1	30	2	1	0	2	170	0	2
300	Nephroureterectomy	1	2	1	1	1	1	1	0	91	1	25.1	13.1	4.3	0.8	1.14439	1	1	0	1	1	2	0	2	1	1	0	2	1	3	1	55.2	11.5	2	1	4.56371	1	1	100	1	2	1	1	264	0	2
327	Other excision or destruction of lesion or tissue of brain	1	2	1	1	1	1	1	0	69	1	24.4	16.3	4.4	1.11	1.54781	1	1	0	1	2	1	0	2	0	0	0	3	1	1	1	33.2143	15	2	1	5.38206	2	1	300	2	1	0	1	233	0	2
183	Ventriculostomy	1	2	1	1	1	1	1	0	70	1	19.6	15.4	4.5	0.67	4.67556	1	1	1	1	1	1	0	2	1	0	0	3	1	4	1	31.4545	11.5	1	1	39.9274	1	2	300	1	1	1	1	30	0	2
34	Tympanoplasty, type I	1	2	1	1	1	1	1	0	79	2	24.6	12.3	4.4	0.72	3.4287	1	1	0	1	1	2	0	1	0	0	0	4	1	4	1	39.6154	13	2	1	7.10227	1	1	10	1	1	0	1	96	0	2
15	Dorsal and dorsolumbar fusion, posterior technique	1	2	1	1	1	1	1	0	74	2	20.7	11.7	4	0.61	4.81902	1	1	0	1	1	2	0	1	0	0	0	5	1	1	1	39.6923	14	2	1	4.56535	1	1	10	2	1	0	1	353	0	2
151	Right hemicolectomy	1	2	1	1	1	1	1	0	54	1	25.4	12.6	3.4	0.81	11.4444	0	1	1	1	1	1	0	1	0	0	0	2	1	1	1	42.5	13.5	1	1	6.05845	1	1	250	1	1	1	1	230	1	1
127	Excision of intervertebral disc	1	2	1	1	1	1	1	0	67	1	24.4	15.2	4.1	0.91	2.59659	0	1	1	1	1	2	0	1	1	1	0	5	1	1	1	23.7143	15	1	1	29.999	2	2	4300	1	2	1	1	207	0	2
35	Endoscopic partial excision of pituitary gland, transsphenoidal apprach	1	2	1	1	1	1	1	0	67	1	22	14.2	4.2	0.89	1.04745	1	1	1	1	2	2	0	1	1	1	0	3	1	1	1	43.4545	14	1	1	3.93258	2	1	70	2	2	1	1	178	0	2
293	Closed [percutaneous] [needle] biopsy of brain	1	2	1	1	1	1	1	0	69	1	25.8	14.2	3.8	0.84	3.87304	1	1	0	1	1	2	0	2	0	0	0	3	1	1	1	46.6364	11.5	2	1	7.66423	1	1	0	1	1	1	1	80	0	2
187	Local excision of lesion of breast	1	2	1	1	1	1	1	0	53	2	18.8	12	4.7	6.63	0.259508	0	1	0	1	1	2	0	2	1	1	0	5	1	1	1	47.6667	9	2	1	4.87179	1	1	30	1	2	1	1	133	0	2
241	Radical abdominal hysterectomy	1	2	1	1	1	1	1	0	64	2	31.4	12.6	4.6	0.89	1.94904	0	1	0	1	1	2	0	2	0	0	0	5	1	4	1	26.8	18.5	1	1	3.81558	1	1	100	1	1	1	1	259	0	2
3	Exteriorization of large intestine	1	2	1	1	1	1	1	0	53	2	21.2	10.3	2.6	1.04	2.3855	1	1	0	1	2	1	0	2	1	0	0	1	1	1	1	30.5385	13	2	1	4.48089	1	1	50	1	1	0	1	129	0	2
223	Other exploration and decompression of spinal canal	1	2	1	1	1	1	1	0	68	2	26	13.7	4.7	0.74	1.95551	0	1	0	1	1	2	0	1	0	0	0	5	1	4	2	45.5455	11	2	1	4.05748	2	1	300	1	2	1	1	364	0	2
231	Modified radical abdominal hysterectomy	1	2	1	1	1	1	1	0	66	2	26	12.1	4	0.81	3.51502	1	1	0	1	1	1	1	2	0	0	0	5	1	4	1	28.1667	13	1	2	8.25083	2	2	700	1	1	1	1	404	0	2
278	Closed [percutaneous] [needle] biopsy of brain, Burr hole approach	1	2	1	1	1	1	1	0	81	2	24.1	12.5	4.2	0.59	3.39196	1	1	0	1	1	2	0	2	0	0	0	3	1	1	3	38.2222	9	2	1	7.48316	1	1	50	1	1	1	1	152	0	2
342	Lobectomy of liver	1	2	1	1	1	1	1	0	70	2	25.1	7.4	3.1	0.59	6.05738	1	1	0	1	1	1	0	2	1	0	0	1	1	1	1	32.6364	10	2	1	7.23914	2	2	2000	1	1	1	2	429	1	1
179	Internal fixaiton of bone wihtout fracture reduction, other	1	2	1	1	1	1	1	0	62	1	22.5	9.5	3.7	1.04	18.4091	1	1	1	1	2	2	0	2	0	0	0	5	1	3	3	35.5	11	1	1	10.3831	1	1	300	1	2	1	1	87	0	2
255	Partial nephrectomy	1	2	1	1	1	1	1	0	67	1	26.6	14.5	4.5	1.15	1.15696	1	2	1	1	2	2	1	2	0	0	0	1	1	3	1	41.2857	9	1	1	4.35479	1	1	100	1	1	0	2	226	1	1
198	Endoscopic partial excision of pituitary gland, transsphenoidal apprach	1	2	1	1	1	1	1	0	64	1	21.5	10.5	4.3	0.84	1.71088	1	1	0	1	2	1	0	1	1	1	0	3	1	3	3	31.1364	18.5	2	1	5.70033	1	1	100	1	1	0	1	240	0	2
299	Partial gastrectomy with anastomosis to jejunum	1	2	1	1	1	1	1	0	69	1	26.3	14	4.4	0.9	1.61089	1	1	1	1	1	1	0	2	1	0	1	1	1	3	1	48.1818	12	2	1	7.16121	1	1	300	1	1	1	1	193	1	1
218	Other anterior resection of rectum	1	2	1	1	1	1	1	0	83	1	19.6	11.7	3.6	0.68	11.8305	1	1	1	1	1	1	0	2	1	1	0	2	1	1	1	43.4286	9	1	1	4.57395	2	1	150	1	2	1	1	234	0	2
23	Endarterectomy, other vessels of head and neck	1	2	1	1	1	1	1	0	84	1	27.5	9.4	3.8	1.61	1.5442	1	1	1	1	2	2	0	1	1	0	1	5	1	4	1	37.1818	12	1	1	7.39407	2	1	330	1	2	1	1	274	0	2
146	Other exploration and decompression of spinal canal	1	2	1	1	1	1	1	0	73	1	26.6	15.5	4.3	1.09	2.39785	0	1	1	1	2	2	0	1	0	0	0	5	1	1	1	37.3	11.5	1	1	2.94282	2	1	50	1	1	1	2	282	0	2
325	Partial gastrectomy with anastomosis to duodenum	1	2	1	1	1	1	1	0	76	1	24.1	12.9	4.2	0.98	2.14868	1	1	1	1	1	1	0	2	1	1	0	1	1	3	1	40.2	10.5	1	1	2.77527	2	1	100	1	1	0	2	203	1	1
9	Excision of lesion of other soft tissue	1	2	1	1	1	1	1	0	80	1	24.4	14.2	4.4	0.98	1.2011	1	1	0	1	1	1	0	1	1	0	1	4	1	3	1	34.9	10.5	1	1	10.1583	2	1	300	1	1	1	1	167	0	2
291	EVAR	1	2	1	1	1	1	1	0	83	1	25	14.1	4.5	0.89	1.0451	1	1	0	1	1	2	0	1	1	0	1	5	1	1	1	39.1	10	1	1	4.57596	2	1	350	1	1	1	2	149	0	2
33	Unilateral thyroid lobectomy	1	2	1	1	1	1	1	0	67	2	23.6	15.2	4.6	0.89	1.02913	0	1	0	1	1	1	0	2	0	0	0	4	1	4	1	28.1667	13	1	2	24.1546	2	2	700	1	1	1	1	135	0	2
109	Other vaginal hysterectomy	1	2	1	1	1	1	1	0	70	2	25.9	13.9	4.6	0.64	1.59641	1	1	0	1	2	2	0	1	0	0	0	5	1	1	1	29.6667	12	2	1	2.26347	1	1	50	1	1	1	1	188	0	2
314	Other cranial nerve decompression	1	2	1	1	1	1	1	0	66	2	23.7	10.9	4.4	0.63	1.06565	1	1	0	1	1	1	0	1	0	0	0	3	1	4	2	28.7857	14	2	1	5.80875	2	1	100	1	1	0	1	158	0	2
111	Open reduction of fracture with internal fixation, humerus	1	2	1	1	1	1	1	0	79	2	22.2	11.8	4.4	1.19	2.04743	1	1	0	1	1	2	1	1	0	0	0	5	1	1	1	22.3529	17	2	1	7.37221	2	1	100	1	1	1	1	168	0	2
257	Sigmoidectomy	1	2	1	1	1	1	1	0	76	1	29.1	13.7	4.4	0.99	3.36573	1	1	1	1	2	2	0	2	1	0	1	2	1	1	1	50	13.5	2	1	3.11439	2	1	300	1	2	1	1	231	0	2
75	Ventricular shunt to abdominal cavity and organs	1	2	1	1	1	1	1	0	75	1	21.2	12.9	3.5	0.73	1.31731	1	1	0	1	1	1	0	1	0	0	0	3	1	4	2	37.5385	13	2	1	21.0526	2	1	500	1	2	1	1	95	0	2
235	Lumbar and lumbosacral fusion, posterior technique	1	2	1	1	1	1	1	0	72	1	29	14.9	4.5	1.01	1.07229	0	1	1	1	1	2	0	1	1	1	0	5	1	1	1	41.5	12.5	2	2	4.36724	2	1	500	1	1	1	1	224	0	2
262	Other cervical fusion, anterior technique	1	2	1	1	1	1	1	0	76	1	21	15.6	4	0.71	2.35206	0	1	1	1	2	1	0	1	0	0	0	5	1	1	2	43.0909	12	2	1	9.31677	1	1	100	1	1	1	1	161	0	2
224	Total abdominal hysterectomy	1	2	1	1	1	1	1	0	62	2	23.2	12.5	4.5	0.7	10.3298	0	1	0	1	1	1	0	2	0	0	0	5	1	3	1	34.9	10.5	1	1	9.00773	2	1	300	1	1	1	1	237	0	2
285	Right hemicolectomy	1	2	1	1	1	1	1	0	62	2	26.6	13.5	4.6	0.65	2.51058	1	1	0	1	1	1	0	2	1	1	0	2	1	1	1	20.95	20	2	1	4.06452	1	1	150	1	1	1	1	212	0	2
101	Other cranial nerve decompression	1	2	1	1	1	1	1	0	66	2	24.9	12.1	4.2	0.66	1.24571	0	1	0	1	1	1	0	1	0	0	0	3	1	1	1	32.0714	14.5	2	1	5.39784	1	1	50	1	1	0	1	164	0	2
302	Total abdominal hysterectomy	1	2	1	1	1	1	1	0	57	2	20.5	13.1	2.7	0.45	8.69912	1	1	0	1	1	1	0	2	1	1	0	5	1	4	1	22.8125	14	2	1	13.2625	2	2	1500	2	1	0	1	500	1	1
330	Other vaginal hysterectomy	1	2	1	1	1	1	1	0	68	2	29.5	14.4	4.7	0.83	1.12896	0	1	0	1	1	2	0	1	0	0	0	5	1	1	1	25.9412	17.5	2	1	5.2682	1	1	80	1	1	0	1	192	0	2
153	Other vaginal hysterectomy	1	2	1	1	1	1	1	0	74	2	27.3	12.6	4.4	0.68	0.982903	1	1	0	1	1	2	0	1	0	0	0	5		1	1	29.4667	13.5	2	1	15.4773	2	2	2500	1	2	1	1	154	0	2
242	Other cranial nerve decompression	1	2	1	1	1	1	1	0	63	1	25	17.8	3.9	0.92	2.46543	0	1	1	1	1	1	0	1	0	0	0	3	1	4	2	29.1765	16.5	2	1	4.78384	2	1	150	1	2	1	1	166	0	2
197	Other umbilical herniorrhaphy	1	2	1	1	1	1	1	0	59	1	27	9.1	3.4	0.86	8.82432	1	1	1	1	1	1	0	1	0	0	0	2	1	1	1	30.5714	12.5	1	1	5.49161	2	1	200	1	1	0	2	87	0	2
125	Breast conserving surgery	1	2	1	1	1	1	1	0	61	2	19.1	11.3	4.3	0.56	1.86515	1	1	0	1	1	1	0	2	1	0	1	5	1	4	1	30.1818	11	1	1	5.25868	1	1	50	1	1	0	1	164	0	2
52	Repair of cystocele and rectocele	1	2	1	1	1	1	1	0	61	2	25.8	13.9	4	0.7	1.33162	0	1	1	1	1	1	0	1	0	0	0	5	1	1	1	24.0667	14.5	1	1	3.98569	1	1	50	1	1	0	1	167	0	2
264	Partial nephrectomy, Robotic Surgery	1	2	1	1	1	1	1	0	46	2	26.4	13.2	3.8	0.57	1.976	0	1	0	1	2	2	0	2	0	0	0	2	1	1	1	28.6875	16	2	1	6.50574	1	1	300	1	2	1	1	531	0	2
311	Total abdominal hysterectomy	1	2	1	1	1	1	1	0	75	2	22.8	11.3	3.5	0.56	6.13725	1	1	0	1	1	2	1	1	0	0	0	5	1	4	1	36.1	10.5	1	1	5.73563	2	1	200	1	1	0	1	137	0	2
26	Excision of lesion of other soft tissue	1	2	1	1	1	1	1	0	70	2	24	11.7	4	0.69	1.46022	1	1	0	1	1	2	0	1	1	1	0	4	1	3	1	37.1818	11	2	1	12.2915	2	2	1000	1	1	0	1	170	0	2
152	Lumbar and lumbosacral fusion, posterior technique	1	2	1	1	1	1	1	0	61	2	26.5	13.1	4.4	0.61	1.16661	1	1	0	1	1	1	0	1	1	0	1	5	1	1	1	47.5	11	1	2	18.3539	2	1	200	2	2	1	1	165	0	2
334	Radical excision of skin lesion	1	2	1	1	1	1	1	0	83	2	17.3	9.7	3.4	0.59	2.39459	1	2	0	1	1	1	0	2	1	1	0	5	1	4	3	37.6	10	1	1	10.5007	1	1	120	1	2	1	1	363	0	2
340	Partial gastrectomy with anastomosis to duodenum	1	2	1	1	1	1	1	0	65	1	26.5	14.3	4.4	0.93	3.41399	0	1	1	1	1	1	0	2	1	1	0	1	1	3	1	29.5385	12	1	2	5.41734	2	1	250	1	1	1	2	267	0	2
203	Microscopic partial excision of pituitary gland, transsphenoidal approach	1	2	1	1	1	1	1	0	77	1	28	12.6	4.3	1.06	1.66697	0	1	0	1	1	1	0	1	0	0	0	3	1	1	1	41.5385	13	2	1	5.23406	1	1	100	1	2	1	1	231	0	2
236	Partial gastrectomy with anastomosis to jejunum	1	2	1	1	1	1	1	0	76	1	22	11.7	4.5	1.2	1.87563	1	1	1	1	1	1	0	2	1	1	0	1	1	1	1	50.1818	10.5	2	1	2.08192	1	1	30	1	1	0	1	218	1	1
10	TFCA WITH EMBOLIZATION	1	2	1	1	1	1	1	0	73	1	26.2	14.4	4.2	0.98	1.21931	1	2	1	1	1	2	1	1	0	0	0	5	1	1	1	32.8571	19	1	1	8.31601	2	1	200	1	2	1	1	117	0	2
157	Other partial ostectomy, other	1	2	1	1	1	1	1	0	70	1	21.4	11.9	3.9	0.76	3.214	1	1	0	1	1	2	0	2	1	1	0	4	1	4	1	31.6667	15.5	1	1	4.27851	1	1	100	2	2	1	1	347	0	2
61	Laparoscopic cholecystectomy	1	2	1	1	1	1	1	0	64	1	24.4	12.8	3.6	0.54	1.98333	1	1	1	1	1	1	0	2	0	0	0	2	1	4	2	26.6667	12.5	1	1	9.63082	2	1	400	2	2	1	1	180	0	2
322	Other excision or destruction of lesion or tissue of brain	1	2	1	1	1	1	1	0	78	1	24	15.3	4.1	0.79	1.52252	1	1	0	1	1	1	0	2	0	0	0	3	1	1	1	31.9231	13.5	1	1	6.41235	2	1	550	1	2	1	1	266	0	2
144	Total abdominal hysterectomy	1	2	1	1	1	1	1	0	63	2	19.1	13.2	4.6	0.69	1.56203	0	1	0	1	1	1	0	1	1	1	0	5	1	1	1	46.7778	10	2	1	23.7887	2	2	700	1	2	1	1	98	0	2
260	Excision of lesion or tissue of cerebral meninges	1	2	1	1	1	1	1	0	77	2	22.8	15.4	4.3	0.75	2.34297	1	1	0	1	1	2	0	1	0	0	0	3	1	1	1	29.75	12.5	1	1	9.67867	2	2	1000	1	2	1	1	287	0	2
191	Other excision or destruction of lesion or tissue of brain	1	2	1	1	1	1	1	0	65	2	23.7	15	4.3	0.6	3.33822	1	1	0	1	1	1	0	2	0	0	0	3	2	1	2	34.1111	10	1	1	2.69211	1	1	50	1	1	1	1	331	0	2
269	Other vaginal hysterectomy	1	2	1	1	1	1	1	0	58	2	27.8	14	4.2	0.6	1.29949	0	1	0	1	1	1	0	1	1	0	1	5	1	4	3	37.0909	15.5	2	1	6.67828	1	1	80	1	1	0	1	168	0	2
113	Other vaginal hysterectomy	1	2	1	1	1	1	1	0	66	2	24	11.3	4.5	1.02	1.25253	0	1	0	1	2	2	0	1	0	0	0	5	2	1	1	24.0526	18.5	2	1	6.00601	1	1	100	1	2	1	1	126	0	2
126	Laparoscopically assisted vaginal hysterectomy	1	2	1	1	1	1	1	0	66	2	28.8	13.7	4.4	0.77	1.05974	1	1	1	1	1	1	0	2	1	1	0	5	1	1	1	38.8	11.5	2	1	4.14311	1	1	50	1	2	1	1	184	0	2
30	Total hip replacement	1	2	1	1	1	1	1	0	84	2	26.8	10.6	4.5	0.73	9.80723	1	1	0	1	1	2	0	1	0	0	0	5	1	1	1	54	8.5	2	1	35.2823	2	1	200	1	2	1	1	96	0	2
166	Other unilateral salpingo-oophorectomy	1	2	1	1	1	1	1	0	68	2	25.6	13	4.1	0.67	1.96195	1	1	0	1	2	1	0	1	0	0	0	5	1	1	1	29.7692	14	2	2	3.44576	1	1	30	1	1	1	2	157	0	2
112	Removal of spinal neurostimulator	1	2	1	1	1	1	1	0	64	1	23.8	11.6	3.8	1.09	1.5634	1	1	0	1	2	2	0	1	0	0	0	3	1	1	1	34.0667	15	1	2	3.22142	1	1	100	1	1	0	1	122	0	2
59	Excision or destruction of lesion of spinal cord or spinal meninges	1	2	1	1	1	1	1	0	69	1	23.5	14.9	4.5	1.16	1.73762	1	1	1	1	2	2	1	1	0	0	0	3	1	2	1	25.1176	12	1	1	12.8177	1	2	3000	2	2	1	1	293	0	2
29	Right hemicolectomy	1	2	1	1	1	1	1	0	78	1	24.9	14.6	4.5	0.93	2.40078	1	1	1	1	2	1	0	2	1	0	1	2	1	4	1	26	14	1	1	6.09628	2	1	150	1	2	1	1	213	0	2
56	Ventricular shunt to abdominal cavity and organs	1	2	1	1	1	1	1	0	83	1	24.2	9.6	3.5	1.14	2.09469	1	1	1	1	2	2	1	1	0	0	0	3	1	4	1	23.25	16	1	1	15.7307	1	2	400	2	1	0	1	117	0	2
19	Other exploration and decompression of spinal canal	1	2	1	1	1	1	1	0	74	1	27	13.9	4.7	0.93	0.763595	0	1	1	1	2	2	0	1	0	0	0	5	1	3	1	22.4375	14.5	1	1	8.2632	2	2	900	1	1	1	1	200	0	2
77	Partial hip replacement	1	2	1	1	1	1	1	0	56	1	27.1	8.5	4	1.01	2.78947	1	1	1	1	1	1	0	2	1	0	0	5	1	1	2	34.0526	18	2	2	9.32473	2	1	150	1	2	1	1	136	0	2
58	Partial gastrectomy with anastomosis to duodenum	1	2	1	1	1	1	1	0	66	1	23.2	13.8	3.9	1.06	1.16735	1	1	1	1	1	1	0	2	1	0	1	2	1	4	1	30.2308	13.5	1	1	1.00257	2	1	50	1	1	1	1	230	0	2
222	Radical cystectomy	1	2	1	1	1	1	1	0	57	1	21.2	13.2	3.9	1.27	7.27741	0	1	1	1	1	1	0	2	1	0	0	1	1	1	1	34.6154	13	1	1	2.8085	1	2	200	2	1	0	1	823	1	1
62	Excision of intervertebral disc	1	2	1	1	1	1	1	0	72	1	20.4	13.5	3.9	1.21	4.3904	1	1	1	1	2	2	0	1	0	0	0	5	1	4	1	27.4286	17	1	1	12.0023	2	1	250	1	2	1	1	181	0	2
43	Other vaginal hysterectomy	1	2	1	1	1	1	1	0	64	2	26	13.1	4.5	0.92	2.2935	0	1	0	1	2	2	0	1	0	0	0	5	1	1	1	22.4706	15.5	1	1	13.601	2	2	500	2	1	1	1	193	0	2
155	Nonexcisional debridement of wound, infection, or burn	1	2	1	1	1	1	1	0	68	1	20.2	12.8	3.7	0.75	7.3945	1	1	1	1	1	1	0	2	1	1	0	4	1	4	2	34.4545	11.5	1	1	7.93034	1	2	500	1	2	1	1	218	0	2
123	Other transplant of liver	1	2	1	1	1	1	1	0	61	1	22.8	13.1	3.6	0.78	5.90196	1	1	1	1	2	1	0	1	1	0	0	1	1	1	1	30	14	1	1	2.14915	2	2	500	1	2	1	1	1188	1	1
154	Repair of entropion or ectropion by suture technique	1	2	1	1	1	1	1	0	22	1	21.9	16	4.6	0.83	1.92937	0	1	0	1	1	1	0	1	0	0	0	5	1	1	1	16.65	20	1	1	8.19075	1	1	200	1	1	0	1	123	0	2
268	Radical cystectomy	1	2	1	1	1	1	1	0	75	1	18.5	13.3	4.1	0.82	2.04682	0	1	0	1	1	1	0	2	1	1	0	1	1	3	1	59	8.5	1	1	11.1985	1	1	400	1	2	1	1	461	1	1
176	Laparoscopic cholecystectomy	1	2	1	1	1	1	1	0	87	1	20.7	12	3.2	0.73	1.8423	1	1	0	1	1	1	0	1	0	0	0	2	1	1	1	26.7059	15	1	1	84.9317	2	2	3000	2	2	1	1	71	0	2
287	Other exploration and decompression of spinal canal	1	2	1	1	1	1	1	0	75	1	23.8	9.4	3.5	0.77	2.62602	1	2	1	1	1	1	0	1	0	0	0	5	1	4	2	40.8333	13.5	1	1	3.90569	2	2	300	1	2	1	1	475	0	2
79	Other vaginal hysterectomy	1	2	1	1	1	1	1	0	62	2	20.4	11.4	4.3	0.82	1.48291	1	2	0	1	1	2	0	1	0	0	0	5	1	1	1	41.1111	11.5	1	1	8.92857	1	1	30	1	1	0	1	112	0	2
324	Total abdominal hysterectomy	1	2	1	1	1	1	1	0	65	2	25.5	9.5	3.8	0.8	2.8293	0	1	0	1	1	1	0	2	0	0	0	5	1	4	3	34.75	14.5	2	1	7.14179	1	1	300	1	2	1	1	429	0	2
228	Ventricular shunt to abdominal cavity and organs	1	2	1	1	1	1	1	0	71	2	27.5	12.9	4.4	0.91	2.48665	1	1	0	1	2	2	0	1	0	0	0	3	1	3	1	42.6364	11.5	2	1	3.86885	1	1	50	1	1	0	2	98	0	2
40	Other excision or destruction of lesion of uterus	1	2	1	1	1	1	1	0	76	2	26.2	15.5	4.4	0.58	3.01308	1	1	0	1	1	1	0	1	0	0	0	5	1	1	1	50.1818	10.5	2	1	6.99301	1	1	30	1	1	0	1	66	0	2
51	Other anterior resection of rectum	1	2	1	1	1	1	1	0	76	2	27.4	12	4.1	0.79	2.86702	1	1	0	1	2	2	0	2	1	1	0	2	1	1	1	34.375	19	2	1	4.43918	1	1	100	1	1	0	1	186	0	2
46	Closed [needle] biopsy of tongue	1	2	1	1	1	1	1	0	67	1	24.6	14.1	4.3	1.15	1.37726	1	1	1	1	1	1	0	2	0	0	0	4	2	3	3	35.2727	12	1	1	9.58029	1	1	10	1	1	0	1	64	0	2
259	Lumbar and lumbosacral fusion, posterior technique	1	2	1	1	1	1	1	0	57	1	21.6	11.5	3.3	0.8	22.0577	1	1	1	1	1	2	0	2	1	0	0	5	1	1	1	50	10.5	1	1	2.57998	2	1	500	1	1	0	1	266	0	2
267	Endoscopic partial excision of pituitary gland, transsphenoidal apprach	1	2	1	1	1	1	1	0	79	1	32.5	12.7	4.1	0.92	1.17292	1	1	1	1	2	1	0	1	0	0	0	3	1	4	1	31.6667	15.5	2	1	5.24096	1	1	100	1	2	1	1	200	0	2
246	Other cranial nerve decompression	1	2	1	1	1	1	1	0	68	2	35.1	12.4	4.6	0.84	2.34234	1	1	0	1	1	2	0	1	0	0	0	3	1	4	2	30.3333	15	2	1	4.0805	1	1	200	1	1	0	1	205	0	2
282	Transurethral removal of obstruction from ureter and renal pelvis with laser	1	2	1	1	1	1	1	0	71	2	23	12.2	4.5	0.75	2.02977	1	1	0	1	1	1	0	1	1	1	0	5	1	1	1	30.8182	12	1	1	3.0947	1	1	50	1	2	1	1	148	0	2
250	Other excision or destruction of lesion or tissue of brain	1	2	1	1	1	1	1	0	60	1	22.5	15.7	4.5	0.89	12.7975	0	1	0	1	1	1	0	2	1	1	0	3	1	4	2	64	9	1	1	4.75342	2	1	400	2	2	1	1	330	0	2
279	Partial excision of pituitary gland, transsphenoidal approach	1	2	1	1	1	1	1	0	78	1	20.7	12	3.5	0.9	2.27203	1	1	0	1	1	1	0	1	0	0	0	3	1	1	1	46.7778	10	1	1	6.17317	2	2	700	1	2	1	1	313	0	2
202	Biopsy of peritoneum	1	2	1	1	1	1	1	0	58	1	21.1	10.2	3.1	2	5.52029	1	1	1	1	2	1	0	1	0	0	0	2	1	4	3	43.9	10	1	1	2.3527	2	1	10	1	1	0	1	62	0	2
161	Ventricular shunt to abdominal cavity and organs	1	2	1	1	1	1	1	0	75	1	27.1	15.7	4	1	1.9338	1	1	1	1	1	2	0	1	0	0	0	3	1	1	1	20.95	20	1	1	8.57207	1	1	150	1	1	1	1	93	0	2
232	Other excision or destruction of lesion or tissue of brain	1	2	1	1	1	1	1	0	74	1	26.1	13.1	4.1	0.67	8.43689	1	1	1	1	1	1	0	2	0	0	0	3	1	4	1	41.1667	11.5	2	1	6.64485	2	1	500	1	1	1	1	290	0	2
28	Ventricular shunt to abdominal cavity and organs	1	2	1	1	1	1	1	0	58	1	19.5	10.2	3.2	0.69	6.22685	1	1	0	1	1	1	0	2	1	0	0	5	1	3	1	58.75	10	1	1	36.1522	1	1	200	2	1	0	1	86	0	2
163	Ventricular shunt to abdominal cavity and organs	1	2	1	1	1	1	1	0	77	1	27.1	13.8	3.8	1.21	1.42953	1	1	0	1	1	2	0	2	0	0	0	3	1	4	2	34.9091	10	1	1	18.02	2	1	1000	1	2	1	1	78	0	2
18	Implantation of intracranial neurostimulator	1	2	1	1	1	1	1	0	66	2	25.5	12.5	3.8	0.76	0.912589	1	1	0	1	1	1	0	1	0	0	0	3	1	4	1	41.1667	11.5	2	1	8.46382	2	1	500	2	1	1	1	278	0	2
258	Internal fixaiton of bone wihtout fracture reduction, other	1	2	1	1	1	1	1	0	63	2	29.9	13.1	4.2	0.8	2.57911	1	1	0	1	2	2	1	1	0	0	0	5	1	1	1	20.8235	17.5	2	1	6.28181	2	1	100	1	2	1	1	187	0	2
16	Total abdominal hysterectomy	1	2	1	1	1	1	1	0	75	2	24.7	13	4.9	0.75	1.18804	0	1	0	1	2	2	0	2	1	1	0	5	1	4	1	30	18.5	1	2	7.84411	1	1	30	1	1	0	1	119	0	2
108	Ventricular shunt to abdominal cavity and organs	1	2	1	1	1	1	1	0	66	1	22.5	13.9	4.2	0.9	1.54093	1	1	1	1	1	1	0	1	0	0	0	3	1	4	1	46.6364	11.5	2	2	12.1598	1	1	10	1	2	1	1	110	0	2
266	Excision of lesion or tissue of cerebral meninges	1	2	1	1	1	1	1	0	73	2	23.4	13.6	3.8	0.59	1.06121	1	1	0	1	1	2	0	1	0	0	0	3		1	1	44.2	11	2	1	5.73066	2	2	2500	1	2	1	1	520	0	2
135	Sigmoidectomy	1	2	1	1	1	1	1	0	59	1	28.6	8.1	4.1	10.61	7.36066	1	1	1	1	2	2	0	2	1	0	0	2	1	4	1	35	10	1	2	8.05093	1	1	345	2	2	1	1	196	0	2
129	Other excision or destruction of lesion or tissue of brain	1	2	1	1	1	1	1	0	62	1	27.4	14.1	4.1	1.16	0.900412	1	1	0	1	2	2	0	2	0	0	0	3	1	4	1	23.2667	14.5	1	1	7.48379	2	2	1700	1	2	1	1	308	0	2
289	Lobectomy of liver	1	2	1	1	1	1	1	0	53	1	23	15	4.4	0.84	1.39479	0	1	1	1	1	1	0	2	0	0	0	1	1	3	1	45.0909	12	1	1	5.69071	1	1	300	1	2	1	1	627	1	1
39	Excision of lesion or tissue of cerebral meninges	1	2	1	1	1	1	1	0	78	2	23.9	14.6	3.6	1.02	6.91304	1	1	0	1	2	2	0	2	0	0	0	3	1	1	2	45.5833	15.5	2	1	2.04032	1	1	20	1	2	1	1	358	0	2
86	Excisional debridement of wound, infection, or burn	1	2	1	1	1	1	1	0	75	2	21.8	9.6	3.1	0.55	2.28435	1	1	0	1	1	2	0	1	0	0	0	5	1	1	1	50.4444	9	2	1	5.89314	1	1	20	1	2	1	1	184	0	2
240	Other exploration and decompression of spinal canal	1	2	1	1	1	1	1	0	78	1	21.8	13	4.3	1.2	4.04255	1	1	0	1	2	2	0	1	0	0	0	5	1	1	3	49	11	1	1	6.11791	2	1	350	1	2	1	1	186	0	2
190	Other excision or destruction of lesion or tissue of brain	1	2	1	1	1	1	1	0	69	1	27.7	14.3	3.7	0.86	2.03085	0	1	1	1	1	2	0	2	0	0	0	3	1	1	1	33.4375	15.5	1	1	0.389864	2	1	20	1	1	1	1	285	0	2
227	Excision of lesion or tissue of cerebral meninges	1	2	1	1	1	1	1	0	81	2	23.8	9.2	4.1	0.57	1.06623	1	1	0	1	1	1	0	1	0	0	0	3	1	4	1	30	13	2	1	12.3558	2	2	4000	2	1	1	1	336	0	2
47	Total knee replacement	1	2	1	1	1	1	1	0	73	2	26.8	13.5	4.5	0.82	2.44119	1	1	0	1	1	2	1	1	0	0	0	5	2	3	3	45.2222	9.5	2	1	9.34385	1	1	150	1	1	1	1	96	0	2
149	Excisional debridement of wound, infection, or burn	1	2	1	1	1	1	1	0	45	1	22.6	8.3	3.2	0.71	2.08696	1	1	0	1	1	1	0	1	1	0	1	5	1	1	1	36	11.5	1	1	7.42335	1	1	50	1	2	1	1	114	0	2
277	Nephroureterectomy	1	2	1	1	1	1	1	0	45	1	30.9	13.5	3.9	0.68	2.20488	1	1	1	1	1	1	0	2	1	0	0	5	1	1	1	42.5	13.5	2	1	4.66432	1	1	250	1	1	1	1	257	0	2
296	Radical prostatectomy	1	2	1	1	1	1	1	0	72	1	24.2	15.3	4.1	1.07	1.79709	1	1	1	1	1	2	0	2	1	0	1	5	1	3	1	25.05	19.5	2	1	3.6776	1	1	500	1	2	1	1	251	0	2
54	Repair of indirect inguinal hernia	1	2	1	1	1	1	1	0	65	1	24.5	10.9	4.2	8.9	4.76298	1	1	1	1	1	2	1	1	0	0	0	5	2	1	1	35.3333	14.5	2	1	4.78606	1	1	10	1	1	1	1	93	0	2
128	Transurethral removal of obstruction from ureter and renal pelvis	1	2	1	1	1	1	1	0	64	1	27.3	16.4	3.9	0.91	3.2375	1	1	1	1	1	1	0	1	1	0	1	5	1	4	1	37.6364	15.5	1	1	6.93455	1	1	50	2	2	1	2	101	0	2
265	Laparoscopic cholecystectomy	1	2	1	1	1	1	1	0	86	1	20	11.4	2.5	0.97	2.06298	1	1	1	1	2	2	1	1	1	0	1	2	1	1	1	17.1111	19	1	1	5.64905	1	1	50	1	1	0	2	145	0	2
346	Other excision or destruction of lesion or tissue of brain	1	2	1	1	1	1	1	0	77	2	30.8	13.4	3.8	0.63	3.25776	1	1	0	1	1	1	0	2	0	0	0	4	1	4	1	25.0714	14	1	1	5.33944	2	1	400	1	2	1	1	345	0	2
199	Nephroureterectomy	1	2	1	1	1	1	1	0	72	1	25.7	16.1	4.7	0.95	1.88732	1	1	1	1	1	1	0	2	1	1	0	5	1	4	1	37.1429	15	2	1	3.92763	1	1	100	1	1	1	1	211	1	1
4	Ventricular shunt to abdominal cavity and organs	1	2	1	1	1	1	1	0	91	1	27.1	13.2	4.1	0.9	1.67866	1	1	1	1	2	2	0	1	0	0	0	3	1	1	3	34.2727	11	1	1	0.747198	2	1	30	1	1	1	1	110	0	2
297	Radical excision of skin lesion	1	2	1	1	1	1	1	0	31	1	15.5	13.4	3.7	0.33	3.12338	1	1	0	1	1	1	0	1	0	0	0	5	1	1	1	30.4	12	1	1	6.34422	2	1	400	1	2	1	1	419	0	2
219	Unilateral adrenalectomy	1	2	1	1	1	1	1	0	62	2	23.8	14.4	4.5	0.73	2.83389	0	1	1	1	2	2	0	1	1	0	1	2	1	3	1	30.9167	11.5	1	1	9.38967	1	1	50	1	2	1	1	135	0	2
309	Open reduction of malar and zygomatic fracture	1	2	1	1	1	1	1	0	69	2	23	9.7	3.5	0.81	1.68472	1	1	0	1	1	2	0	1	0	0	0	4	1	3	1	26	16.5	2	1	5.47071	1	1	5	1	1	0	1	107	0	2
193	Intranasal antrotomy	1	2	1	1	1	1	1	0	75	2	16.2	12.6	4.5	0.55	2.85927	1	1	0	1	1	1	0	1	1	1	0	4	1	1	1	47.5	13	2	1	35.3774	2	1	400	1	1	1	1	96	0	2
94	Right hemicolectomy	1	2	1	1	1	1	1	0	87	2	22.5	10	4.1	0.87	0.906383	1	1	0	1	1	2	0	2	0	0	0	2	1	3	1	33.3333	9	1	1	1.60789	1	1	20	1	2	1	1	190	0	2
159	Subtotal abdominal hysterectomy	1	2	1	1	1	1	1	0	84	2	23.7	11.6	4.4	1.15	6.9529	1	1	0	1	1	2	0	2	0	0	0	5	1	1	1	50	10.5	2	1	5.32725	2	1	500	1	1	0	1	146	0	2
130	Other repair of shoulder	1	2	1	1	1	1	1	0	77	2	36.5	12.5	4.5	1.2	1.30457	1	1	0	1	1	1	0	1	1	1	0	5	1	1	1	28.8182	10.5	1	1	9.75692	2	1	500	1	1	1	2	206	0	2
156	Other excision or destruction of lesion or tissue of brain	1	2	1	1	1	1	1	0	73	2	27.7	11.4	4.9	0.84	0.924799	1	1	0	1	1	1	0	2	0	0	0	3	1	3	1	17.3158	19	1	2	9.71817	2	2	1200	2	1	0	1	196	0	2
323	Other excision or destruction of lesion or tissue of brain	1	2	1	1	1	1	1	0	76	2	26.1	11.6	3.6	1.01	6.90511	1	1	0	1	1	2	0	2	0	0	0	3	1	4	1	33.8333	11.5	2	1	4.28357	1	2	600	1	2	1	1	368	0	2
205	Unilateral adrenalectomy	1	2	1	1	1	1	1	0	49	1	36.1	13	4.5	0.9	2.23973	1	1	0	1	1	1	0	2	1	0	0	2	1	1	2	34.0526	18	2	2	4.29069	2	1	150	1	2	1	1	198	0	2
206	Right hemicolectomy	1	2	1	1	1	1	1	0	49	1	34.4	11.9	4.2	1.03	3.2132	1	1	0	1	1	1	0	2	1	0	0	2	1	1	1	51.9167	12	2	2	2.20964	1	1	50	1	1	1	1	224	0	2
328	Other prostatectomy, Robotic Surgery	1	2	1	1	1	1	1	0	63	1	27	14.6	5.2	0.97	1.42233	0	1	0	1	2	2	0	2	1	1	0	5	1	1	1	37.6429	13.5	2	1	4.45928	2	1	300	1	1	0	1	374	0	2
315	Complete thyroidectomy	1	2	1	1	1	1	1	0	43	1	29.8	15.3	4.8	1.07	1.09921	1	1	0	1	1	1	0	2	1	1	0	4	1	1	1	29.6111	18	2	2	2.57935	1	1	50	1	1	0	1	170	0	2
301	Total abdominal hysterectomy	1	2	1	1	1	1	1	0	66	2	28.8	13.3	4.4	0.77	5.05222	0	1	0	1	1	1	0	2	0	0	0	5	1	4	1	34.0909	12	2	1	5.52378	2	1	400	2	1	1	1	322	0	2
174	Transurethral clearance of bladder	1	2	1	1	1	1	1	0	62	1	29.5	10.6	4	0.71	0.955128	1	1	1	1	2	2	1	1	0	0	0	5	1	1	1	45.8889	9.5	1	1	13.722	1	1	50	1	2	1	1	76	0	2
253	Excision or destruction of lesion or tissue of scrotum	1	2	1	1	1	1	1	0	72	1	24.8	14.5	4.9	1.05	1.7197	1	1	1	1	1	1	0	1	0	0	0	5	1	4	1	46.6364	11.5	2	2	6.33905	1	1	10	1	2	1	1	202	0	2
88	Ventricular shunt to abdominal cavity and organs	1	2	1	1	1	1	1	0	79	2	27	12.3	3.8	1.03	2.02356	1	1	0	1	1	2	1	1	0	0	0	3	1	4	1	35	14	2	1	6.85205	1	1	30	1	1	0	1	83	0	2
139	Other transplant of liver	1	2	1	1	1	1	1	0	62	2	29.4	9.3	2.6	0.54	3.15068	1	1	0	1	2	2	0	1	0	0	0	1	2	1	1	31.7273	11.5	2	1	0.77306	1	1	10	1	1	1	1	683	1	1
114	Rotator cuff repair	1	2	1	1	1	1	1	0	77	2	31.7	13.6	4.4	0.87	2.41423	0	1	0	1	2	2	1	1	0	0	0	5	1	1	2	43.0909	12	2	1	7.15111	1	1	100	1	1	1	1	147	0	2
119	Sigmoidectomy	1	2	1	1	1	1	1	0	78	1	17	15	4.2	0.83	2.77615	1	2	0	1	1	1	0	2	1	1	0	2	1	1	1	32.2308	13.5	1	1	5.96817	2	1	150	1	2	1	1	174	0	2
95	Endoscopic removal of stone(s) from biliary tract	1	2	1	1	1	1	1	0	70	1	17	11.1	3.5	0.54	2.74257	1	1	1	1	1	1	0	1	1	1	0	2	1	4	1	30.4286	14	1	1	18.8137	2	1	300	1	1	1	1	178	1	1
215	Insertion of catheter into spinal canal for infusion of therapeutic or palliative substances	1	2	1	1	1	1	1	0	52	2	18.1	11.1	2.2	0.53	11.7571	1	1	0	1	1	2	0	2	1	1	0	5	1	1	2	24.4615	14	1	1	4.73821	1	1	50	1	1	1	2	135	0	2
336	Other (peripheral) vascular shunt or bypass	1	2	1	1	1	1	1	0	73	1	22.9	12.8	4	1.11	3.25385	1	1	0	2	2	2	0	2	0	0	0	5	1	1	2	38.4	10	1	2	5.10387	1	1	100	1	2	1	1	349	0	2
158	Excision of varicocele and hydrocele of spermatic cord	1	2	1	1	1	1	1	0	64	1	25.4	14.8	4.8	0.73	1.66837	0	2	1	2	2	2	0	2	1	0	0	5	1	1	3	21.8462	15	1	1	0.493178	1	1	20	1	1	1	1	79	0	2
65	Laparoscopic cholecystectomy	1	2	1	1	1	1	1	0	54	1	17.3	8.6	3	0.62	4.00917	1	1	1	2	1	1	0	1	1	0	1	2	1	4	1	50	7.5	1	2	32.0057	1	2	1100	2	2	1	1	114	0	2
11	Endarterectomy, other vessels of head and neck	1	2	1	1	1	1	1	0	83	1	23.5	10.4	4.4	1.04	2.0219	1	1	0	2	2	2	0	1	0	0	0	5	1	4	1	41.6	11	1	1	16.3599	2	2	400	2	2	1	1	163	0	2
220	Other mechanical vitrectomy	1	2	1	1	1	1	1	0	65	1	22.7	13.4	4.2	1.22	9.77876	1	1	0	2	2	2	0	1	1	1	0	5	1	1	1	39.6923	14	1	1	5.24401	1	1	10	1	1	0	1	223	0	2
321	Laparoscopic cholecystectomy	1	2	1	1	1	1	1	0	63	1	28.8	10.6	4.6	1.43	1.9996	1	1	1	2	2	2	0	1	0	0	0	2	1	2	1	40.5	19.5	2	2	1.72692	1	1	20	1	2	1	2	86	0	2
6	Microscopic other exploration and decompression of spinal canal	1	2	1	1	1	1	1	0	71	1	30.6	13	4.3	0.92	1.4845	1	1	1	2	2	2	0	1	0	0	0	5	1	1	1	37.5	11	1	1	9.56734	2	1	600	1	1	0	1	138	0	2
97	Amputation through forefoot	1	2	1	1	1	1	1	0	78	1	16.2	9.3	2.6	6.03	3.00488	1	1	1	2	2	2	1	1	0	0	0	5	1	1	1	38.4615	14	1	2	6.34467	1	1	300	1	1	0	1	162	0	2
338	Partial gastrectomy with anastomosis to duodenum	1	2	1	1	1	1	1	0	62	1	27.1	14.1	4.2	0.71	1.8402	0	1	0	2	1	1	0	2	1	1	0	1	1	1	1	45.7273	11	1	2	7.59791	1	1	200	1	1	0	1	169	1	1
13	Endarterectomy, other vessels of head and neck	1	2	1	1	1	1	1	0	71	1	24.8	14.7	4.8	1.22	7.97039	1	1	1	2	2	2	1	1	0	0	0	5	1	4	1	20.9444	16.5	1	1	9.57744	2	2	400	1	1	1	1	231	0	2
138	Transurethral removal of obstruction from ureter and renal pelvis with laser	1	2	1	1	1	1	1	0	70	2	19.9	10.5	4.5	1.07	2.55677	0	1	0	2	2	1	1	1	0	0	0	5	1	1	1	40.8889	9.5	1	1	4.83776	2	1	100	1	1	0	1	119	0	2
80	Other local excision or destruction of lesion of joint, shoulder	1	2	1	1	1	1	1	0	77	2	20.5	10.7	2.4	3.76	14.7143	1	2	0	2	1	2	0	1	1	1	0	5	1	3	1	23.9231	13.5	1	1	28.3465	2	2	820	1	1	0	1	127	0	2
186	Pedicle or flap graft, NOS	1	2	1	1	1	1	1	0	64	1	28.4	12.6	3.8	0.94	1.75401	1	2	1	2	1	2	0	1	0	0	0	5	1	1	1	27.6471	16.5	1	1	0.901876	1	1	50	1	1	1	1	264	0	2
310	NEPHRECTOMY, PARTIAL	1	2	1	1	1	1	1	0	82	1	24.6	14.7	4.7	1.11	2.43509	1	1	0	2	1	1	0	2	0	0	0	5	1	1	1	45.2222	10	1	1	4.53222	1	1	200	1	2	1	2	218	1	1
308	Other transurethral excision or destruction of lesion or tissue of bladder	1	2	1	1	1	1	1	0	62	1	25.4	8.9	2.5	0.71	6.70866	1	1	1	2	2	1	0	2	1	0	0	5	1	3	1	35.3333	14	2	1	8.26798	1	1	200	1	1	0	1	334	0	2
290	Laparoscopic cholecystectomy	1	2	1	1	1	1	1	0	51	2	19.7	10.9	3.8	0.5	2.78967	1	1	0	2	1	1	0	1	0	0	0	2	1	4	1	30.0769	15	1	1	10.0514	1	1	50	1	1	0	1	74	0	2
172	Implantation of intracranial neurostimulator	1	2	1	1	1	1	1	0	64	2	26.2	11.9	4.4	0.53	1.24668	1	1	0	2	2	1	0	1	0	0	0	3	1	1	1	29.0769	15.5	1	1	6.31356	2	2	500	1	1	1	1	273	0	2
90	Exploratory laparotomy	1	2	1	1	1	1	1	0	67	2	28.2	11.2	3.9	0.76	2.59375	1	1	0	2	1	1	0	2	1	0	0	2	1	4	2	31.9286	14	2	1	7.69527	2	2	400	1	1	1	1	184	0	2
55	Total cholecystectomy	1	2	1	1	1	1	1	0	74	1	27.8	10.6	3.4	9.88	35.8043	1	1	1	2	1	2	0	1	0	0	0	2	1	4	1	40.8333	12.5	1	2	6.68662	1	2	700	2	2	1	1	246	0	2
91	Transurethral(ultrasound) guided laser induced prostatectomy(TULIP)	1	2	1	1	1	1	1	0	72	1	29.1	15.7	4.5	0.9	3.13153	1	2	1	2	2	2	1	1	0	0	0	5	1	1	1	59.2222	8.5	2	2	1.76569	1	1	10	1	1	0	1	141	0	2
286	Partial gastrectomy with anastomosis to duodenum	1	2	1	1	1	1	1	0	62	2	30.1	12.5	4.1	0.63	1.63835	1	1	0	2	1	1	0	2	0	0	0	1	1	1	1	32.7778	17.5	2	1	5.5	1	1	150	1	2	1	1	160	1	1
247	Other total gastrectomy	1	2	1	1	1	1	1	0	63	2	24.8	11.8	4.2	0.52	0.882012	0	1	0	2	1	1	0	2	0	0	0	1	1	1	1	32.1538	15	2	1	7.66628	1	1	250	1	1	1	1	193	1	1
341	Other total gastrectomy	1	2	1	1	1	1	1	0	73	1	22.8	12.9	4.3	1.09	1.4831	0	1	1	2	1	2	0	1	0	0	0	1	1	1	1	32.3846	15.5	2	1	6.38519	1	1	200	1	1	0	2	187	1	1
41	Closed reduction of fracture with internal fixation, femur	1	2	1	1	1	1	1	0	67	1	22.2	12.2	4.7	11.54	16.0648	1	2	0	2	2	2	1	1	0	0	0	5	1	4	1	24.7368	15	1	1	21.3358	1	2	3000	2	2	1	1	98	0	2
72	Local excision of lesion or tissue of small intestine, except duodenum	1	2	1	1	1	1	1	0	74	1	19.8	10.3	3.2	1.41	5.92052	1	2	1	2	2	2	1	2	0	0	0	1	1	1	1	29.6667	15.5	1	1	4.2273	2	1	200	1	1	0	1	272	1	1
329	Other exploration and decompression of spinal canal	1	2	1	1	1	1	1	0	74	1	25.4	14.6	4.4	0.71	0.760976	1	1	0	2	2	1	0	1	0	0	0	5	1	4	1	43	12.5	1	1	3.89517	2	1	100	1	2	1	1	221	0	2
209	Total intra-abdominal colectomy	1	2	1	1	1	1	1	0	79	1	19.8	8.6	3.6	0.81	1.91064	1	1	1	2	1	1	0	2	0	0	0	1	1	1	1	48.2222	9	1	1	8.85211	1	2	250	2	2	1	1	288	1	1
78	Other transurethral excision or destruction of lesion or tissue of bladder	1	2	1	1	1	1	1	0	75	1	25.1	10.1	4	5.26	3.25773	1	1	1	2	2	2	1	2	0	0	0	5	1	1	1	32.6364	11	1	1	7.95123	2	1	30	1	1	0	1	49	0	2
66	Endoscopic partial excision of pituitary gland, transsphenoidal apprach	1	2	1	1	1	1	1	0	73	1	25.4	12.6	4.6	0.97	1.35428	1	1	1	2	1	2	0	1	0	0	0	3	1	1	1	39.4615	15.5	2	1	8.11051	1	1	150	1	1	0	1	174	0	2
168	Total abdominal hysterectomy	1	2	1	1	1	1	1	0	60	2	29.2	13.9	3.4	0.52	4.11739	1	1	0	2	1	1	0	2	1	0	0	5	1	3	1	49.5556	11	2	1	9.03439	1	1	300	1	2	1	1	351	0	2
304	Other excision or destruction of lesion or tissue of brain	1	2	1	1	1	1	1	0	39	2	17	15.3	4.6	0.71	3.22997	1	1	0	2	1	1	0	2	1	0	0	3	1	4	1	22.7059	15.5	2	1	18.3374	1	1	500	1	2	1	1	312	0	2
238	Unilateral thyroid lobectomy	1	2	1	1	1	1	1	0	70	2	29	14.2	4.6	0.89	2.50092	1	1	0	2	2	2	0	2	0	0	0	4	1	1	1	106.25	4	2	2	3.97755	1	1	30	1	1	0	1	121	0	2
76	Insertion or replacement of spinal neurostimulator	1	2	1	1	1	1	1	0	69	2	22.6	12.7	4.6	0.62	11.61	1	1	0	2	2	1	0	1	0	0	0	3	1	4	1	42.1818	10.5	2	1	32.5444	1	1	150	1	2	1	1	78	0	2
200	Complete thyroidectomy	1	2	1	1	1	1	1	0	76	2	26	11.3	4.1	0.78	1.8784	1	1	0	2	1	2	0	2	1	1	0	4	1	1	1	29.7692	14	2	2	4.65221	1	1	30	1	1	1	2	116	0	2
24	Excision of lesion of other soft tissue	1	2	1	1	1	1	1	0	84	1	19.2	13.8	4.6	1.02	1.25264	0	1	0	2	1	1	1	2	1	0	1	5	1	4	1	30	13	1	1	5.25919	1	2	100	1	1	1	1	203	0	2
189	Other lysis of peritoneal adhesions	1	2	1	1	1	1	1	0	79	1	21.3	12.5	3.3	0.85	3.52778	1	1	0	2	1	1	0	2	0	0	0	1	1	4	1	22.8125	14	1	1	38.4331	2	2	1500	2	1	0	1	132	1	1
137	Repair of indirect inguinal hernia with graft or prosthesis	1	2	1	1	1	1	1	0	40	1	24	20.9	4.3	0.98	0.807487	1	1	0	2	1	1	1	1	0	0	0	5	1	1	1	28.6875	16	1	1	33.7703	1	1	300	1	2	1	2	105	0	2
60	Partial gastrectomy with anastomosis to duodenum	1	2	1	1	1	1	1	0	66	1	23.2	15.5	4.7	0.76	0.695793	0	1	1	2	1	2	0	2	1	1	0	2	1	1	3	49	11	1	1	3.05488	2	1	350	1	2	1	1	336	0	2
148	Repair of arteriovenous fistula	1	2	1	1	1	1	1	0	49	2	19.6	10.8	3.9	0.66	3.95402	1	1	0	2	2	1	1	1	0	0	0	5	1	1	1	58	10.5	2	1	11.9048	1	1	150	1	2	1	1	112	0	2
213	Local excision of lesion or tissue of bone, femur	1	2	1	1	1	1	1	0	68	2	18.5	10.1	3.5	0.46	1.78431	1	1	0	2	1	2	0	2	1	0	0	5	1	3	1	24.6	14	2	1	10.1721	2	2	900	1	1	1	1	251	0	2
122	Total shoulder replacement	1	2	1	1	1	1	1	0	79	2	27.3	12.6	4.3	1.05	1.2093	1	2	0	2	1	2	1	1	0	0	0	5	1	4	1	48.7	11.5	2	1	8.37012	1	1	100	1	1	0	1	218	0	2
280	Open biopsy of bladder	1	2	1	1	1	1	1	0	54	1	17.9	16.4	4.4	0.87	2.33284	1	1	1	2	1	1	0	1	1	1	0	5	1	1	1	47.6667	9	1	1	4.90806	1	1	30	1	2	1	1	118	0	2
103	Other excision or destruction of lesion or tissue of brain	1	2	1	1	1	1	1	0	64	1	20.8	13.9	4.2	0.67	22.9333	1	1	1	2	2	2	0	2	1	1	0	3	1	3	3	36.6667	14	1	1	9.11876	2	2	1500	2	2	1	1	298	0	2
210	Nonexcisional debridement of wound, infection, or burn	1	2	1	1	1	1	1	0	52	2	20	8.4	3.2	0.69	0.566372	1	1	0	2	1	1	0	1	1	0	1	5	1	3	1	24.9412	17.5	1	2	16.0047	1	1	30	1	1	1	1	79	0	2
92	Other vaginal hysterectomy	1	2	1	1	1	1	1	0	76	2	27.6	9.7	2.9	0.3	3.18841	1	1	0	2	2	2	0	1	1	1	0	5	1	1	1	41.3333	7.5	2	1	5.9538	1	1	20	1	1	0	1	156	0	2
140	Total hip replacement	1	2	1	1	1	1	1	0	68	2	29.6	12.8	3.5	0.35	3.42276	1	1	0	2	2	2	0	1	0	0	0	5	1	4	1	31.7143	12.5	2	2	5.66767	1	1	50	1	1	1	1	128	0	2
295	Radical prostatectomy	1	2	1	1	1	1	1	0	63	1	18.8	14.3	4.3	0.94	1.93177	1	1	1	2	1	1	0	2	1	1	0	5	1	3	1	35.4167	12	1	1	4.48029	2	1	200	1	2	1	1	216	0	2
316	Other excision or destruction of lesion or tissue of pharynx	1	2	1	1	1	1	1	0	66	1	19.3	12.4	4.3	1.02	10.5238	1	1	1	2	1	1	0	2	1	1	0	4		1	1	29.3077	15	1	2	1.60943	1	1	50	1	1	0	1	567	0	2
233	Partial hepatectomy	1	2	1	1	1	1	1	0	60	1	17	15	3.9	0.94	6.86783	0	1	0	2	2	1	0	2	1	0	1	1	1	1	1	54	8.5	1	1	9.9587	2	1	200	1	2	1	1	487	1	1
298	Lobectomy of liver	1	2	1	1	1	1	1	0	72	2	32.8	8.4	3.9	0.77	2.3388	1	1	0	2	2	2	0	2	0	0	0	1	1	1	1	47.5	13	2	1	4.15912	2	1	400	1	1	1	1	369	1	1
2	Partial hip replacement	1	2	1	1	1	1	1	0	73	2	20.5	9.6	3.7	3.36	2.40741	1	1	0	2	1	2	0	1	0	0	0	5	1	1	1	48.2222	9	2	1	13.4203	1	2	250	2	2	1	1	179	0	2
178	Ureterotomy	1	2	1	1	1	1	1	0	78	2	30.9	9.5	2.8	0.7	4.19231	0	1	0	2	1	1	0	1	0	0	0	5	1	3	1	26.9412	17.5	2	1	12.3346	1	1	300	1	1	1	1	97	0	2
74	Other small-to-large intestinal anastomosis	1	2	1	1	1	1	1	0	79	2	22.3	9.8	2.4	0.4	6.87898	1	1	0	2	1	1	0	2	1	0	0	1	1	1	1	41.5385	13	2	1	13.1624	1	1	100	1	2	1	1	145	1	1
182	Closure of stoma of small intestine	1	2	1	1	1	1	1	0	60	1	16.1	9	4.2	1.55	1.16456	1	1	0	2	1	1	0	1	0	0	0	1	1	2	2	39	9	1	2	18.7638	2	1	700	1	2	1	1	253	1	1
305	Open cavity mastoidectomy	1	2	1	1	1	1	1	0	51	1	21.8	16.1	4.6	0.84	1.25838	0	1	0	2	1	1	0	1	0	0	0	4	1	1	1	37.1429	15	2	1	4.1855	1	1	100	1	1	1	1	264	0	2
184	Other cervical fusion, anterior technique	1	2	1	1	1	1	1	0	65	1	23.3	12.9	4.3	0.87	2.13865	1	1	0	2	1	2	0	1	0	0	0	5	1	4	3	37.0909	15.5	1	1	5.18018	1	1	80	1	1	0	1	225	0	2
42	Other excision or destruction of lesion or tissue of brain	1	2	1	1	1	1	1	0	76	1	22.5	13	4.1	0.87	9.44444	1	1	1	2	1	2	0	2	1	0	0	3	1	1	1	45	10	1	1	1.8464	1	1	100	1	1	0	1	217	0	2
93	Total intra-abdominal colectomy	1	2	1	1	1	1	1	0	73	2	27.3	13.9	4.5	0.79	4.8626	1	1	0	2	2	2	0	1	0	0	0	1	1	1	1	48.3333	12	2	1	8.44401	1	1	250	1	2	1	2	227	1	1
284	Laparoscopic cholecystectomy	1	2	1	1	1	1	1	0	72	2	25.6	12.9	4.4	0.67	1.69678	1	1	0	2	2	1	0	1	0	0	0	2	1	3	1	27	17	2	1	3.367	1	1	10	1	1	0	2	75	0	2
160	Lumbar and lumbosacral fusion, posterior technique	1	2	1	1	1	1	1	0	73	2	27.8	13.1	4.3	0.81	2.46571	1	1	0	2	1	1	0	1	0	0	0	5	1	4	1	38.1	11	2	1	1.64968	1	1	100	1	1	0	1	276	0	2
276	Laparoscopic cholecystectomy	1	2	1	1	1	1	1	0	73	1	22.1	14.4	3.4	0.73	4.27586	1	1	1	2	2	2	0	1	0	0	0	2	1	1	1	58	10.5	2	1	6.4959	1	1	150	1	2	1	1	155	0	2
143	Lumbar and lumbosacral fusion, posterior technique	1	2	1	1	1	1	1	0	69	2	38.3	14	3.5	0.62	1.63697	1	1	0	2	1	2	0	1	0	0	0	5	1	1	3	38.2222	9	2	1	2.19833	1	1	50	1	1	1	1	323	0	2
181	Nonexcisional debridement of wound, infection, or burn	1	2	1	1	1	1	1	0	61	2	26.9	7.6	2.7	0.96	18.0351	1	1	0	2	2	1	0	1	1	0	0	5	1	1	1	35.1538	13.5	2	1	3.14465	1	1	10	1	1	0	1	162	0	2
204	Excision or destruction of peritoneal tissue	1	2	1	1	1	1	1	0	65	2	27.5	11.2	2.9	0.35	4.61029	1	1	0	2	1	1	0	2	1	0	0	1	1	4	1	20.9444	16.5	2	1	8.38008	2	2	400	1	1	1	1	292	1	1
317	Total abdominal hysterectomy	1	2	1	1	1	1	1	0	79	2	21.6	11.3	3.7	0.6	1.82088	1	1	0	2	1	1	0	2	1	1	0	5	1	4	1	28.5833	12	2	1	8.285	2	1	400	1	1	0	1	142	0	2
303	Laparoscopic cholecystectomy	1	2	1	1	1	1	1	0	39	1	37	13.6	3.1	1.56	7.14215	1	1	1	2	1	2	1	1	0	0	0	2	1	3	3	31.1364	18.5	2	1	4.94918	1	1	100	1	1	0	1	155	0	2
96	Open biopsy of brain	1	2	1	1	1	1	1	0	76	1	22.5	12.4	4	0.94	8.67857	1	1	0	2	1	2	0	2	1	1	0	3	1	1	1	29.75	12.5	1	1	16.8539	2	2	1000	1	2	1	1	125	0	2
71	Laparoscopic cholecystectomy	1	2	1	1	1	1	1	0	77	1	25.3	13.2	3	0.67	7.84685	1	1	0	2	2	1	0	1	0	0	0	2	1	4	1	48.0909	11.5	2	1	7.70218	2	1	200	1	2	1	1	164	0	2
171	Incision and drainage of scrotum and tunica vaginalis	1	2	1	1	1	1	1	0	76	1	23.3	9.7	2.9	0.92	1.98958	1	1	1	2	1	2	0	1	1	1	0	5	1	1	1	34.2	10	1	1	1.45095	1	1	50	1	1	0	1	251	0	2
177	Ventricular shunt to abdominal cavity and organs	1	2	1	1	1	1	1	0	53	2	22.7	11.8	4.2	0.58	6.45543	1	1	0	2	1	2	0	2	1	0	0	3	1	1	1	25.1	10	1	1	8.95141	1	1	50	1	1	0	1	92	0	2
254	Excision or destruction of lesion or tissue of abdominal wall or umbilicus	1	2	1	1	1	1	1	0	48	2	20.9	9.3	4.1	0.86	7.53165	1	1	0	2	1	1	0	2	1	0	0	1	1	1	1	25.1	10	1	1	9.8333	1	1	50	1	1	0	1	76	0	2
48	Unilateral thyroid lobectomy	1	2	1	1	1	1	1	0	56	2	24.2	9.1	3.6	0.55	2.88889	1	1	0	2	2	2	0	2	1	1	0	4	1	1	1	25.6429	12	2	1	17.2101	1	2	300	2	1	0	1	184	0	2
188	Other kidney transplantation	1	2	1	1	1	1	1	0	42	1	23.7	11.4	4	9.84	2.88596	1	1	1	2	2	2	1	1	0	0	0	1	1	3	1	28.5	17.5	1	1	2.12955	1	1	500	1	2	1	1	350	1	1
105	Laparoscopic cholecystectomy	1	2	1	1	1	1	1	0	78	1	27.9	16.2	4.6	1.03	17.3947	0	2	0	2	1	2	0	1	1	1	0	2	1	1	1	26.8667	16	1	2	5.89223	1	1	50	1	2	1	1	164	0	2
272	Other anterior resection of rectum	1	2	1	1	1	1	1	0	64	2	24.4	14.5	4.3	0.42	1.89442	1	1	0	2	1	1	0	2	1	1	0	2	1	1	1	18.3889	20.5	1	1	5.80962	1	1	100	1	1	1	2	245	0	2
32	Other exploration and decompression of spinal canal	1	2	1	1	1	1	1	0	75	1	27.1	14.9	4.4	0.73	2.51018	1	1	1	2	2	1	0	1	1	1	0	5	1	1	1	57.8889	10	2	1	4.65484	2	1	100	1	1	1	1	189	0	2
261	Other excision or destruction of lesion or tissue of brain	1	2	1	1	1	1	1	0	66	1	25.3	14.5	5	1.09	6.86189	0	1	1	2	2	2	0	2	0	0	0	3	1	4	1	41.3636	11.5	1	1	5.97693	2	1	800	1	1	1	1	351	0	2
124	Excision or destruction of peritoneal tissue	1	2	1	1	1	1	1	0	60	1	26.1	10.3	2.8	0.5	0.936416	1	1	0	2	1	2	0	2	1	0	0	1	1	4	1	29.5385	16.5	1	1	4.17391	1	1	100	1	1	1	1	250	1	1
118	Unilateral simple mastectomy	1	2	1	1	1	1	1	0	51	2	21.2	12.1	4.4	0.53	1.83765	0	1	0	2	1	1	0	2	1	1	0	5	1	1	1	32.5455	11	1	1	2.7022	1	1	20	1	1	0	1	153	0	2
85	Laparoscopic cholecystectomy	1	2	1	1	1	1	1	0	79	1	21.3	8.8	4.2	0.86	17.8	1	1	0	2	2	2	0	1	1	1	0	2	1	4	1	22.7778	17	2	1	13.4494	2	1	400	1	2	1	1	158	0	2
208	Exteriorization of small intestine	1	2	1	1	1	1	1	0	65	1	22.8	11.4	2.7	0.99	8.68182	1	2	1	2	1	2	0	2	1	0	0	1	1	1	1	34.8333	12.5	1	2	4.26812	1	1	20	1	1	0	2	146	1	1
64	Closed [endoscopic] biopsy of larynx	1	2	1	1	1	1	1	0	78	1	17.4	10.6	4.1	8.99	2.79117	1	1	1	2	2	2	0	2	1	0	1	4	1	1	2	34.2667	16	2	1	13.1237	2	1	400	1	1	0	1	77	0	2
81	Other partial resection of small intestine	1	2	1	1	1	1	1	0	74	1	18.4	11.4	3.9	0.77	1.27804	1	2	0	2	1	1	0	2	1	0	0	1	1	1	1	42.7778	9	1	1	0.745527	2	1	10	1	1	0	1	320	1	1
271	Tonsillectomy without adenoidectomy	1	2	1	1	1	1	1	0	49	1	21.5	15.2	4.7	0.73	1.88526	0	1	1	2	1	1	0	2	1	1	0	4	1	4	1	34	15.5	1	1	5.02765	1	1	250	1	1	0	1	429	0	2
45	Laparoscopic cholecystectomy	1	2	1	1	1	1	1	0	75	1	27.3	9.9	2.8	0.85	1.30568	1	1	1	2	1	2	1	1	0	0	0	2	1	3	1	53.7273	10.5	2	1	4.63515	1	1	10	1	1	0	2	108	0	2
27	Laparoscopic cholecystectomy	1	2	1	1	1	1	1	0	76	1	25.4	13.8	3.4	1.05	14.4911	1	1	1	2	1	2	0	1	1	1	0	2	1	2	1	41.3333	11	1	1	16.9014	2	1	500	1	2	1	1	120	0	2
134	Small-to-small intestinal anastomosis	1	2	1	1	1	1	1	0	61	1	12.5	10	3.2	0.52	16.6	1	1	0	2	1	1	0	1	1	1	0	2	1	4	1	30.4167	12.5	1	2	24.7393	2	1	300	1	1	1	1	133	0	2
106	Laparoscopic cholecystectomy	1	2	1	1	1	1	1	0	83	1	25.6	12.9	3.1	0.96	8.16842	1	1	1	2	1	2	1	1	0	0	0	2	1	1	2	46.8182	13	2	2	16.3043	1	1	50	2	2	1	1	92	0	2
345	EVAR	1	2	1	1	1	1	1	0	72	1	30.8	12.6	3.4	0.65	3.37584	1	1	1	2	2	2	1	2	0	0	0	5	1	1	1	65.4	5	1	2	5.61391	1	1	100	1	1	0	2	251	0	2
294	Right hemicolectomy	1	2	1	1	1	1	1	0	82	1	14.9	11.8	2.7	0.68	2.48201	1	2	0	2	1	1	0	2	1	1	0	1	1	1	1	39.5	11	1	1	6.917	1	1	50	1	2	1	2	132	1	1
465	Other exploration and decompression of spinal canal	1	1	2	2	2	1	2	3	80	2	22.6	12.5	#NULL!	0.91	1.04878	1	1	0	0	2	2	0	2	0	0	0	5	1	3	1	49	8.5	2	1	18.9076	2	1	200	2	1	1	1	238	0	2
396	Excision of intervertebral disc	1	1	2	2	2	1	1	2	77	2	15.2	11.3	3.8	1.02	10.5395	1	2	0	0	1	2	0	2	0	0	0	5	1	4	1	39.1	10.5	2	1	12.4827	1	1	50	2	2	1	1	196	0	2
553	Other cranial nerve decompression	1	1	2	1	1	2	2	2	64	2	16.3	10.8	4.5	0.78	1.281	1	1	0	0	1	1	0	2	0	0	0	3	1	4	2	33	12.5	2	1	3.91604	2	1	200	1	1	1	1	152	0	2
380	Laparoscopically assisted vaginal hysterectomy	1	1	2	1	1	2	1	1	54	2	23	11.8	4	0.59	1.27719	1	1	0	0	2	2	0	1	0	0	0	5	1	3	1	31.6154	13.5	2	1	2.8096	1	1	30	1	1	1	1	206	0	2
708	Partial gastrectomy with anastomosis to duodenum	1	1	2	1	1	2	1	1	47	1	24.6	15.1	4.7	0.63	1.8372	0	1	1	0	1	1	0	2	0	0	0	1	1	3	1	55.6	9.5	2	1	5.77725	1	1	50	1	1	1	1	130	1	1
358	Local excision of lesion or tissue of bone, femur	1	1	2	1	2	1	1	1	64	2	25.1	9.5	3.6	3.15	2.54762	1	1	0	0	1	1	0	1	0	0	0	5	1	1	2	48.2727	11	2	1	15.2027	2	1	200	1	1	0	1	148	0	2
710	Lobectomy of liver	1	1	2	1	2	2	2	3	62	1	22	15	4.7	1.09	3.06259	0	1	1	0	1	2	0	2	1	1	0	1	1	1	1	51.75	8	1	1	8.71811	1	1	400	1	1	0	1	326	1	1
480	Exploratory laparotomy	1	1	2	1	1	2	2	2	53	2	25.4	11.9	3.3	0.87	12.125	1	1	0	0	1	1	0	2	1	0	0	3	1	1	1	68.8889	13.5	2	1	33.8462	1	1	100	1	2	1	1	65	0	2
384	Other anterior resection of rectum	1	1	2	1	1	1	2	1	58	2	24.1	13.9	4.3	0.73	1.21169	0	1	0	0	1	1	0	1	0	0	0	1	1	4	1	37.4	11	1	1	8.79121	1	1	150	1	2	1	1	195	0	2
419	Division of trigeminal nerve	1	1	2	1	1	1	2	1	63	2	20.5	12.1	4.2	0.78	1.1875	1	2	0	0	1	1	0	1	0	0	0	3	1	1	1	51	10	2	1	5.78836	2	1	300	1	1	1	1	310	0	2
373	Other cranial nerve decompression	1	1	2	1	1	2	2	2	62	2	27.3	14.5	4.8	0.66	1.08263	1	1	0	0	1	1	0	2	0	0	0	3	1	3	1	38.0667	16	2	1	7.03379	2	1	300	1	2	1	1	149	0	2
476	Open cavity mastoidectomy, revision	1	1	2	1	2	1	2	2	75	2	25.8	11.3	4.4	0.79	1.66541	1	1	0	0	1	1	0	1	0	0	0	4	1	3	1	57.625	8	2	1	8.45728	1	2	300	1	1	1	1	254	0	2
550	Other exploration and decompression of spinal canal	1	1	2	1	1	2	2	2	60	1	22.4	13.7	4.5	0.92	1.02546	1	1	1	0	1	1	0	2	0	0	0	5	1	4	2	43.5714	14.5	1	1	3.17831	2	1	250	1	2	1	1	389	0	2
730	Endoscopic partial excision of pituitary gland, transsphenoidal apprach	1	1	2	1	1	2	2	2	67	1	28.1	11.7	4.1	0.82	1.64	1	1	0	0	1	1	0	2	0	0	0	4	1	1	1	30.7143	13.5	1	1	6.98221	1	1	100	1	1	1	1	151	0	2
616	Local excision of lesion of breast	1	1	2	1	1	2	2	2	48	2	17.9	14.1	4.1	0.52	3.74106	0	1	0	0	1	1	0	2	0	0	0	5	1	4	1	34.6	10.5	2	1	5.13136	1	1	100	1	2	1	1	126	0	2
354	Other cranial nerve decompression	1	1	2	1	2	2	2	3	72	2	27.5	14.3	4.6	0.74	1.28571	0	1	0	0	1	1	0	2	0	0	0	1	1	2	2	47.5	11	2	1	12.7688	2	1	300	1	2	1	1	164	0	2
763	Sigmoidectomy	1	1	2	1	1	2	1	1	64	2	24.7	12.9	4.3	0.8	1.38483	1	1	0	0	1	2	0	2	0	0	0	1	1	1	1	37.4167	16	2	1	3.03951	1	1	100	1	1	0	1	168	0	2
350	Other unilateral salpingo-oophorectomy	1	1	2	1	2	2	2	3	63	2	19.1	13.3	4.4	0.77	1.12776	0	1	0	0	1	1	0	1	0	0	0	5	1	1	1	50.75	9	1	1	3.12256	1	1	20	1	1	0	1	63	0	2
355	Implantation of artificial urinary sphincter [AUS]	1	1	2	1	2	2	1	2	72	1	22.5	14.4	4.5	0.8	2.8175	1	1	0	0	1	1	0	2	0	0	0	1	1	1	1	31.875	19.5	1	1	7.9233	2	1	100	1	1	1	1	126	0	2
755	Other excision or destruction of lesion or tissue of brain	1	1	2	1	1	2	1	1	70	2	20.4	13.8	4.1	0.65	1.55094	1	1	0	0	1	1	0	2	0	0	0	1	1	1	1	42.375	8.5	2	1	5.73608	1	1	350	2	1	1	1	357	0	2
357	Other exploration and decompression of spinal canal	1	1	2	1	2	1	1	1	73	1	25.3	17.4	4.6	1.13	1.09346	1	1	1	0	1	1	0	1	0	0	0	5	1	1	1	24.6429	13.5	1	1	4.72441	2	1	500	1	2	1	1	381	0	2
736	Local excision of lesion of breast	1	1	2	1	1	2	1	1	65	2	21.3	15	4.5	0.8	1.28597	1	1	0	0	1	1	0	1	0	0	0	5	1	3	1	28.3333	7.5	2	1	8.94348	1	1	5	1	1	0	1	56	0	2
366	Other cervical fusion, anterior technique	1	1	2	1	1	2	2	2	72	2	18.2	13.1	4.2	0.86	1.64107	1	1	0	0	1	2	0	2	0	0	0	5	1	4	1	28.5	12.5	1	1	6.70691	2	1	100	1	2	1	1	213	0	2
440	Other excision or destruction of lesion or tissue of brain	1	1	2	1	1	2	2	2	75	1	25.4	17	4	0.88	2.32888	1	1	0	0	1	1	0	1	0	0	0	3	1	4	1	41.5385	11.5	2	1	12.1219	1	2	200	1	2	1	1	366	0	2
622	Other anterior resection of rectum	1	1	2	1	1	1	2	1	72	1	20.3	13.9	4.3	1.06	2.14265	1	1	0	0	1	1	0	2	0	0	0	1	1	1	1	52	9.5	2	1	4.43326	1	1	50	1	1	0	1	161	0	2
588	Percutaneous nephrostomy with fragmentation	1	1	2	1	1	2	1	1	76	1	23.4	10.7	4.3	2.29	2.02392	0	1	1	0	1	2	0	2	0	0	0	5	1	3	3	54.1429	9.5	1	2	6.1885	1	1	30	1	2	1	1	143	0	2
596	Partial gastrectomy with anastomosis to jejunum	1	1	2	1	1	2	1	1	72	1	23.3	13.4	4.4	1.07	1.29407	0	1	1	0	1	2	0	2	1	1	0	1	1	1	1	48.875	8.5	1	1	6.756	1	1	150	1	1	1	1	166	1	1
256	Radical cystectomy	1	2	2	1	2	1	2	2	76	2	37.6	13.6	4.3	1.18	0.962323	1	1	0	1	1	2	0	2	0	0	0	1	1	1	1	30	14	2	1	4.30928	2	2	500	1	2	1	1	496	1	1
73	Total hip replacement	1	2	2	2	2	1	1	2	86	2	20.4	11.2	4.4	1.22	5.09694	1	1	0	1	2	2	1	1	0	0	0	5	1	1	1	27.75	13.5	2	1	11.1982	1	1	30	1	2	1	1	114	0	2
7	Other unilateral salpingo-oophorectomy	1	2	2	1	1	2	2	2	67	2	20.6	13.6	4.5	0.82	3.66447	0	1	0	1	1	1	0	2	1	0	0	1	1	4	1	34.6154	13	2	1	8.6782	1	2	200	2	1	0	1	309	1	1
320	Nephroureterectomy	1	2	2	1	2	1	1	1	83	2	24.1	14.2	4.4	0.92	1.84228	1	1	0	1	1	1	0	2	1	1	0	5	1	3	1	37.6364	13.5	2	1	7.00897	1	1	100	1	2	1	1	185	0	2
141	Laparoscopy	1	2	2	1	2	1	2	2	74	1	25.7	12.4	3.8	0.64	1.52419	1	1	1	1	2	1	0	2	0	0	0	2	1	3	1	28.4545	12.5	1	2	4.4164	1	1	50	2	1	1	2	150	0	2
31	Other total gastrectomy	1	2	2	2	2	1	1	2	75	1	22.1	10.4	4	0.58	1.74176	1	1	1	1	1	2	1	2	0	0	0	1	1	1	1	30.2	14.5	2	1	9.88003	2	1	550	2	2	1	1	156	1	1
117	Other excision of common duct	1	2	2	1	2	2	2	3	78	2	29.7	12.9	3.6	1	3.31	1	2	0	1	2	2	1	2	0	0	0	1	1	1	1	23.3125	20	2	1	1.64414	1	1	50	1	1	0	2	322	1	1
12	Partial gastrectomy with anastomosis to jejunum	1	2	2	1	1	2	2	2	82	2	25.6	14.5	4.2	0.82	2.32901	1	1	0	1	1	2	0	2	0	0	0	2	1	4	1	46.6667	12	2	1	0.688966	1	1	10	1	1	0	1	231	0	2
343	Partial gastrectomy with anastomosis to duodenum	1	2	2	1	1	2	1	1	76	1	20.3	9.6	3.9	1.01	1.28983	1	1	1	1	1	1	0	2	1	0	1	1	1	1	1	30.8667	13.5	2	1	7.26466	1	1	100	1	2	1	2	187	1	1
273	Other gastroenterostomy	1	2	2	2	2	1	1	2	76	1	20.2	13	3.3	0.72	6.35338	1	1	0	1	1	1	0	2	1	1	0	1	1	1	1	47.5	11	1	2	11.0788	2	1	200	1	2	1	1	332	1	1
107	Laparoscopic cholecystectomy	1	2	2	1	2	2	1	2	76	1	18.7	12.3	2.6	0.56	10.0602	1	1	1	1	1	1	0	1	1	1	0	2	1	1	1	34	15	1	1	15.2114	1	1	50	2	2	1	1	114	0	2
318	Radical pancreaticoduodenectomy	1	2	2	1	2	1	2	2	87	1	31.6	9	4.3	1.08	2.69062	1	1	0	2	1	2	1	2	0	0	0	1	1	3	1	33.0769	13.5	2	2	5.50964	2	1	600	1	1	0	2	363	1	1
292	Total intra-abdominal colectomy	1	2	2	2	2	2	1	3	83	2	23.5	12.1	3.6	0.68	1.30259	1	1	0	2	1	1	0	1	0	0	0	1	1	1	1	26.7059	15	2	1	16.0333	2	2	3000	2	2	1	1	378	1	1
17	Laparoscopic cholecystectomy	1	2	2	1	2	1	2	2	79	2	34.5	15.3	2.8	0.83	2.37302	1	1	0	2	1	2	1	1	0	0	0	2	1	3	1	39.5714	12	2	1	14.6045	1	1	300	1	2	1	1	102	0	2
84	Transurethral(ultrasound) guided laser induced prostatectomy(TULIP)	1	2	2	1	2	2	2	3	71	1	26.4	14	4.3	0.96	1.80209	1	1	0	2	1	1	1	1	0	0	0	5	1	3	3	30.2	13	1	1	2.9513	1	1	100	1	1	0	1	285	0	2
326	Laparoscopic cholecystectomy	1	2	2	1	2	1	2	2	55	1	28.1	14	4	0.99	1.84211	0	1	0	2	1	2	0	1	0	0	0	2	1	3	1	44.9091	12.5	1	1	3.6075	1	1	100	1	1	0	1	99	0	2
230	Partial hepatectomy	1	2	2	1	2	2	1	2	69	1	23.2	16.3	4.7	1.06	1.61364	1	1	0	2	2	2	0	2	1	0	0	1	1	2	1	41.3333	11	2	1	7.65896	2	1	500	1	2	1	1	310	1	1
335	Partial gastrectomy with anastomosis to jejunum	1	2	2	1	2	1	2	2	45	1	29.4	8.2	3.3	0.86	4.92424	1	1	1	2	1	1	0	1	1	0	0	1	1	1	1	42.1818	12	1	1	5.79988	2	1	350	1	1	0	1	291	1	1
167	Total knee replacement	1	2	2	1	2	1	2	2	71	2	43.3	13.4	4.3	0.71	1.38338	1	1	0	2	1	2	0	1	0	0	0	5	1	4	2	23.6	16	1	2	3.13666	2	1	200	1	2	1	1	137	0	2
221	Other partial resection of small intestine	1	2	2	2	2	2	1	3	76	2	21.3	9.8	2.3	0.33	5.0166	1	1	0	2	1	1	0	2	1	0	0	1	1	1	1	22.3889	18	2	1	9.78474	2	1	150	1	1	0	1	132	1	1
63	Total cholecystectomy	1	2	2	1	1	2	1	1	81	1	21.8	11.1	3.1	1.06	46.9048	1	1	0	2	1	2	0	1	0	0	0	1	1	4	3	43.9	10	2	1	0.641245	1	1	100	1	1	0	1	272	1	1
115	Laparoscopic cholecystectomy	1	2	2	1	2	1	2	2	74	2	24.4	13.4	4.5	0.74	48.6415	1	1	0	2	2	2	0	1	0	0	0	2	1	4	1	33	13.5	2	1	21.0621	2	1	500	1	2	1	1	69	0	2
173	both iliac stent with rt fempop bypass	1	2	2	1	2	1	2	2	78	2	23.7	9.8	3.6	1.45	2.22017	1	1	1	2	2	2	0	1	0	0	0	5	1	1	1	46.6364	11.5	2	1	2.43942	1	1	0	1	1	1	1	308	0	2
25	Transurethral removal of obstruction from ureter and renal pelvis with laser	1	2	2	1	2	2	2	3	61	2	19.8	10.7	3.6	0.61	3.11673	1	1	0	2	2	2	0	1	0	0	0	5	1	2	1	34.75	16.5	2	1	12.2535	1	2	100	2	1	0	1	152	0	2
100	Radical pancreaticoduodenectomy	1	2	2	1	2	1	2	2	76	2	29.5	11.2	4.3	0.7	2.88878	1	1	0	2	1	2	0	2	0	0	0	1	1	4	1	26.8	18.5	2	1	3.36199	1	1	100	1	1	1	1	376	1	1
249	Partial hepatectomy	1	2	2	1	2	1	2	2	73	2	26	11.2	3.7	0.59	2.76471	1	1	0	2	2	2	0	2	0	0	0	1	1	1	1	23.7143	15	1	1	12.1063	2	2	4300	1	2	1	1	628	1	1
83	Laparoscopic cholecystectomy	1	2	2	1	2	1	2	2	66	1	24.6	9.1	4.1	7.33	2.04082	1	1	0	2	2	2	1	1	1	0	0	2	1	1	1	50	13.5	2	1	4.28778	2	1	300	1	2	1	1	223	0	2
274	Common duct exploration for removal of calculus	1	2	2	1	2	2	1	2	84	2	21	8.4	2.7	0.57	1.7973	1	1	0	2	1	2	0	1	0	0	0	1	1	1	2	14.3846	14	1	1	9.88029	2	2	400	1	2	1	1	474	1	1
226	Partial hepatectomy	1	2	2	1	2	2	1	2	53	1	20.9	10.8	2.5	0.35	12.3718	1	1	1	2	1	1	0	2	0	0	0	1	1	2	2	23.4762	16.5	1	1	13.1162	2	2	5000	1	2	1	1	596	1	1
82	Exploratory laparotomy	1	2	2	2	2	2	1	3	75	1	16.4	7.5	2.7	0.22	14.3091	1	1	0	2	1	1	0	2	1	1	0	1	1	1	1	26.2857	14.5	1	1	7.32674	1	1	200	1	2	1	1	308	1	1
68	Laparoscopic lysis of peritoneal adhesions	1	2	2	1	2	1	1	1	71	1	17.9	12.6	2.9	0.59	5.9234	1	1	1	2	1	2	0	1	1	1	0	2	1	1	1	32.1538	15	1	1	11.9209	1	1	250	1	1	1	1	153	0	2
1	Ventricular shunt to abdominal cavity and organs	1	2	2	2	2	1	1	2	48	1	21.4	14.7	3.7	0.85	3.26961	1	1	0	2	1	2	0	2	1	1	0	4	1	4	1	21.3529	18.5	1	1	6.97884	1	1	30	1	1	0	1	83	0	2
196	Radical cystectomy	1	2	2	1	1	2	2	2	80	1	23	9.8	3.7	0.97	2.68548	1	1	0	2	1	2	1	2	1	1	0	1	1	1	1	30.8182	12	1	1	0.99965	1	1	50	1	2	1	1	468	1	1
